# Supplementary material for: Density Functional Theory and Molecular Docking Investigations of the Chemical and Antibacterial Activities for 1-(4-Hydroxyphenyl)-3-phenylprop-2-en-1-one
Source: Molecules. 2021 Jun 14;26(12):3631. doi: 10.3390/molecules26123631 (PMC8231836; doi:10.3390/molecules26123631)
Supplement: Supplementary file 1 [file molecules-26-03631-s001.zip]

Archive with 1 entries (1 files):
- molecules-1251089-supplementary.txt
