# Supplementary material for: Density Functional Theory and Molecular Docking Investigations of the Chemical and Antibacterial Activities for 1-(4-Hydroxyphenyl)-3-phenylprop-2-en-1-one
Source: Molecules. 2021 Jun 14;26(12):3631. doi: 10.3390/molecules26123631 (PMC8231836; doi:10.3390/molecules26123631)
Supplement: Supplementary file 1 [file molecules-26-03631-s001.zip › molecules-1251089-supplementary.txt]

X, Y and Z Coordinates of DFT optimized structures displayed in the figure 1


TITLE       Required
REMARK   1 File created by GaussView 6.0.16
HETATM    1  O   UNL     1      -0.365   2.823   7.548                       O
HETATM    2  O   UNL     1       3.255   8.030   7.279                       O
HETATM    3  H   UNL     1       3.503   8.034   6.498                       H
HETATM    4  C   UNL     1       1.006   4.655   8.137                       C
HETATM    5  C   UNL     1      -0.997   1.647  11.617                       C
HETATM    6  C   UNL     1       0.209   3.460   8.444                       C
HETATM    7  C   UNL     1       1.240   5.652   9.085                       C
HETATM    8  H   UNL     1       0.889   5.556   9.940                       H
HETATM    9  C   UNL     1       2.529   6.920   7.517                       C
HETATM   10  C   UNL     1       1.560   4.826   6.866                       C
HETATM   11  H   UNL     1       1.410   4.184   6.212                       H
HETATM   12  C   UNL     1       2.324   5.931   6.563                       C
HETATM   13  H   UNL     1       2.703   6.017   5.718                       H
HETATM   14  C   UNL     1       1.975   6.770   8.786                       C
HETATM   15  H   UNL     1       2.105   7.427   9.431                       H
HETATM   16  C   UNL     1      -0.769   2.105  10.241                       C
HETATM   17  H   UNL     1      -1.285   1.708   9.577                       H
HETATM   18  C   UNL     1       0.098   3.026   9.849                       C
HETATM   19  H   UNL     1       0.658   3.414  10.483                       H
HETATM   20  C   UNL     1      -2.073   0.821  11.895                       C
HETATM   21  H   UNL     1      -2.615   0.528  11.198                       H
HETATM   22  C   UNL     1      -0.194   2.038  12.673                       C
HETATM   23  H   UNL     1       0.545   2.579  12.510                       H
HETATM   24  C   UNL     1      -0.475   1.634  13.968                       C
HETATM   25  H   UNL     1       0.069   1.912  14.669                       H
HETATM   26  C   UNL     1      -2.351   0.424  13.192                       C
HETATM   27  H   UNL     1      -3.086  -0.119  13.366                       H
HETATM   28  C   UNL     1      -1.543   0.831  14.217                       C
HETATM   29  H   UNL     1      -1.726   0.557  15.087                       H
END
CONECT    1    6
CONECT    2    3    9
CONECT    3    2
CONECT    4   10    6    7
CONECT    5   16   20   22
CONECT    6    1    4   18
CONECT    7    4   14    8
CONECT    8    7
CONECT    9    2   12   14
CONECT   10    4   11   12
CONECT   11   10
CONECT   12    9   10   13
CONECT   13   12
CONECT   14    7    9   15
CONECT   15   14
CONECT   16    5   17   18
CONECT   17   16
CONECT   18    6   16   19
CONECT   19   18
CONECT   20    5   21   26
CONECT   21   20
CONECT   22    5   23   24
CONECT   23   22
CONECT   24   22   28   25
CONECT   25   24
CONECT   26   20   27   28
CONECT   27   26
CONECT   28   24   26   29
CONECT   29   28


X, Y and Z Coordinates ofdocked structures (protein+Ligand)displayed in the figure 7


REMARK   4 XXXX COMPLIES WITH FORMAT V. 2.0
ATOM      1  N   SER A 106      99.699  53.523  18.848  1.00 66.81    -0.055 N 
ATOM      2  HN1 SER A 106      99.159  53.665  17.995  1.00  0.00     0.276 HD
ATOM      3  HN2 SER A 106     100.332  52.729  18.757  1.00  0.00     0.276 HD
ATOM      4  HN3 SER A 106     100.388  54.264  18.977  1.00  0.00     0.276 HD
ATOM      5  CA  SER A 106      98.817  53.381  20.060  1.00 62.82     0.284 C 
ATOM      6  C   SER A 106      97.854  54.543  20.241  1.00 62.03     0.261 C 
ATOM      7  O   SER A 106      98.213  55.702  20.069  1.00 64.70    -0.270 OA
ATOM      8  CB  SER A 106      99.628  53.168  21.341  1.00 58.83     0.177 C 
ATOM      9  OG  SER A 106     100.145  51.847  21.395  1.00 56.09    -0.380 OA
ATOM     10  HG  SER A 106     100.648  51.715  22.190  1.00  0.00     0.211 HD
ATOM     11  N   GLU A 107      96.625  54.213  20.612  1.00 61.26    -0.337 N 
ATOM     12  HN  GLU A 107      96.433  53.244  20.868  1.00  0.00     0.164 HD
ATOM     13  CA  GLU A 107      95.542  55.177  20.668  1.00 60.05     0.160 C 
ATOM     14  C   GLU A 107      94.794  55.086  21.994  1.00 54.81     0.251 C 
ATOM     15  O   GLU A 107      94.604  53.990  22.533  1.00 50.05    -0.271 OA
ATOM     16  CB  GLU A 107      94.551  54.902  19.535  1.00 67.48     0.043 C 
ATOM     17  CG  GLU A 107      94.462  55.995  18.498  1.00 70.74     0.100 C 
ATOM     18  CD  GLU A 107      93.898  55.480  17.199  1.00 77.04     0.185 C 
ATOM     19  OE1 GLU A 107      93.172  54.464  17.230  1.00 78.48    -0.647 OA
ATOM     20  OE2 GLU A 107      94.192  56.081  16.147  1.00 81.91    -0.647 OA
ATOM     21  N   ILE A 108      94.346  56.244  22.485  1.00 55.80    -0.338 N 
ATOM     22  HN  ILE A 108      94.607  57.105  22.005  1.00  0.00     0.164 HD
ATOM     23  CA  ILE A 108      93.494  56.345  23.684  1.00 50.88     0.159 C 
ATOM     24  C   ILE A 108      92.116  56.890  23.283  1.00 49.60     0.251 C 
ATOM     25  O   ILE A 108      92.036  57.895  22.581  1.00 52.40    -0.271 OA
ATOM     26  CB  ILE A 108      94.130  57.272  24.744  1.00 49.70     0.029 C 
ATOM     27  CG1 ILE A 108      95.440  56.677  25.245  1.00 53.62     0.002 C 
ATOM     28  CG2 ILE A 108      93.218  57.414  25.933  1.00 46.04     0.002 C 
ATOM     29  CD1 ILE A 108      96.172  57.565  26.237  1.00 53.01     0.000 C 
ATOM     30  N   THR A 109      91.041  56.198  23.671  1.00 49.84    -0.336 N 
ATOM     31  HN  THR A 109      91.170  55.381  24.267  1.00  0.00     0.164 HD
ATOM     32  CA  THR A 109      89.684  56.572  23.270  1.00 49.08     0.186 C 
ATOM     33  C   THR A 109      88.717  56.873  24.413  1.00 48.90     0.253 C 
ATOM     34  O   THR A 109      88.968  56.531  25.579  1.00 49.94    -0.270 OA
ATOM     35  CB  THR A 109      89.018  55.532  22.311  1.00 53.52     0.140 C 
ATOM     36  OG1 THR A 109      88.592  54.385  23.057  1.00 53.78    -0.382 OA
ATOM     37  HG1 THR A 109      88.008  54.632  23.764  1.00  0.00     0.210 HD
ATOM     38  CG2 THR A 109      89.963  55.132  21.168  1.00 52.89     0.034 C 
ATOM     39  N   TYR A 110      87.645  57.582  24.061  1.00 49.14    -0.337 N 
ATOM     40  HN  TYR A 110      87.627  57.990  23.126  1.00  0.00     0.164 HD
ATOM     41  CA  TYR A 110      86.489  57.812  24.935  1.00 50.28     0.164 C 
ATOM     42  C   TYR A 110      85.689  56.518  25.069  1.00 50.95     0.251 C 
ATOM     43  O   TYR A 110      85.969  55.543  24.368  1.00 54.41    -0.271 OA
ATOM     44  CB  TYR A 110      85.614  58.895  24.314  1.00 50.12     0.058 C 
ATOM     45  CG  TYR A 110      86.189  60.292  24.485  1.00 51.07    -0.020 A 
ATOM     46  CD1 TYR A 110      86.370  60.833  25.750  1.00 47.09    -0.002 A 
ATOM     47  CD2 TYR A 110      86.567  61.058  23.381  1.00 54.04    -0.002 A 
ATOM     48  CE1 TYR A 110      86.901  62.100  25.922  1.00 44.65     0.024 A 
ATOM     49  CE2 TYR A 110      87.069  62.344  23.540  1.00 50.71     0.024 A 
ATOM     50  CZ  TYR A 110      87.241  62.844  24.815  1.00 50.36     0.089 A 
ATOM     51  OH  TYR A 110      87.746  64.097  24.998  1.00 52.42    -0.359 OA
ATOM     52  HH  TYR A 110      87.864  64.441  25.876  1.00  0.00     0.218 HD
ATOM     53  N   SER A 111      84.701  56.493  25.958  1.00 45.18    -0.336 N 
ATOM     54  HN  SER A 111      84.489  57.326  26.507  1.00  0.00     0.164 HD
ATOM     55  CA  SER A 111      83.921  55.278  26.149  1.00 47.27     0.189 C 
ATOM     56  C   SER A 111      83.319  54.778  24.839  1.00 51.61     0.254 C 
ATOM     57  O   SER A 111      83.185  53.573  24.675  1.00 50.74    -0.270 OA
ATOM     58  CB  SER A 111      82.807  55.485  27.165  1.00 45.20     0.169 C 
ATOM     59  OG  SER A 111      81.934  56.505  26.710  1.00 54.39    -0.380 OA
ATOM     60  HG  SER A 111      81.239  56.634  27.344  1.00  0.00     0.211 HD
ATOM     61  N   ASP A 112      82.888  55.702  23.965  1.00 53.84    -0.337 N 
ATOM     62  HN  ASP A 112      83.049  56.687  24.177  1.00  0.00     0.164 HD
ATOM     63  CA  ASP A 112      82.187  55.353  22.702  1.00 62.09     0.170 C 
ATOM     64  C   ASP A 112      83.120  54.855  21.594  1.00 63.99     0.252 C 
ATOM     65  O   ASP A 112      82.663  54.355  20.564  1.00 64.25    -0.271 OA
ATOM     66  CB  ASP A 112      81.374  56.543  22.164  1.00 60.96     0.129 C 
ATOM     67  CG  ASP A 112      82.259  57.707  21.701  1.00 63.87     0.188 C 
ATOM     68  OD1 ASP A 112      83.494  57.588  21.659  1.00 62.73    -0.647 OA
ATOM     69  OD2 ASP A 112      81.717  58.775  21.393  1.00 69.24    -0.647 OA
ATOM     70  N   GLY A 113      84.424  55.044  21.787  1.00 66.32    -0.336 N 
ATOM     71  HN  GLY A 113      84.747  55.449  22.666  1.00  0.00     0.164 HD
ATOM     72  CA  GLY A 113      85.396  54.683  20.766  1.00 64.10     0.189 C 
ATOM     73  C   GLY A 113      86.122  55.847  20.119  1.00 61.96     0.253 C 
ATOM     74  O   GLY A 113      87.106  55.632  19.427  1.00 63.14    -0.270 OA
ATOM     75  N   THR A 114      85.643  57.070  20.335  1.00 61.73    -0.336 N 
ATOM     76  HN  THR A 114      84.817  57.173  20.925  1.00  0.00     0.164 HD
ATOM     77  CA  THR A 114      86.254  58.285  19.758  1.00 66.65     0.186 C 
ATOM     78  C   THR A 114      87.676  58.542  20.277  1.00 63.75     0.253 C 
ATOM     79  O   THR A 114      87.936  58.442  21.478  1.00 57.80    -0.270 OA
ATOM     80  CB  THR A 114      85.366  59.548  19.999  1.00 68.33     0.140 C 
ATOM     81  OG1 THR A 114      84.112  59.393  19.321  1.00 73.14    -0.382 OA
ATOM     82  HG1 THR A 114      83.572  60.161  19.468  1.00  0.00     0.210 HD
ATOM     83  CG2 THR A 114      86.050  60.811  19.483  1.00 69.00     0.034 C 
ATOM     84  N   VAL A 115      88.600  58.850  19.368  1.00 71.58    -0.337 N 
ATOM     85  HN  VAL A 115      88.322  58.996  18.397  1.00  0.00     0.164 HD
ATOM     86  CA  VAL A 115      90.010  58.982  19.744  1.00 67.16     0.159 C 
ATOM     87  C   VAL A 115      90.234  60.222  20.593  1.00 63.40     0.251 C 
ATOM     88  O   VAL A 115      89.888  61.328  20.182  1.00 64.66    -0.271 OA
ATOM     89  CB  VAL A 115      90.943  59.036  18.525  1.00 65.70     0.029 C 
ATOM     90  CG1 VAL A 115      92.334  59.502  18.946  1.00 61.29     0.002 C 
ATOM     91  CG2 VAL A 115      91.025  57.663  17.840  1.00 65.11     0.002 C 
ATOM     92  N   ILE A 116      90.785  60.026  21.784  1.00 56.39    -0.338 N 
ATOM     93  HN  ILE A 116      90.816  59.083  22.172  1.00  0.00     0.164 HD
ATOM     94  CA  ILE A 116      91.346  61.132  22.548  1.00 57.81     0.159 C 
ATOM     95  C   ILE A 116      92.720  61.572  22.020  1.00 63.91     0.251 C 
ATOM     96  O   ILE A 116      92.935  62.759  21.797  1.00 75.19    -0.271 OA
ATOM     97  CB  ILE A 116      91.411  60.825  24.063  1.00 51.52     0.029 C 
ATOM     98  CG1 ILE A 116      90.015  60.550  24.633  1.00 46.72     0.002 C 
ATOM     99  CG2 ILE A 116      92.112  61.966  24.837  1.00 48.21     0.002 C 
ATOM    100  CD1 ILE A 116      90.061  59.727  25.939  1.00 42.36     0.000 C 
ATOM    101  N   ALA A 117      93.653  60.632  21.841  1.00 64.82    -0.338 N 
ATOM    102  HN  ALA A 117      93.436  59.665  22.082  1.00  0.00     0.164 HD
ATOM    103  CA  ALA A 117      94.989  60.955  21.304  1.00 67.26     0.159 C 
ATOM    104  C   ALA A 117      95.813  59.711  20.938  1.00 70.33     0.251 C 
ATOM    105  O   ALA A 117      95.479  58.598  21.354  1.00 66.61    -0.271 OA
ATOM    106  CB  ALA A 117      95.758  61.819  22.289  1.00 62.93     0.034 C 
ATOM    107  N   SER A 118      96.908  59.923  20.198  1.00 70.38    -0.336 N 
ATOM    108  HN  SER A 118      97.069  60.862  19.833  1.00  0.00     0.164 HD
ATOM    109  CA  SER A 118      97.893  58.875  19.882  1.00 70.70     0.189 C 
ATOM    110  C   SER A 118      99.168  59.002  20.717  1.00 82.51     0.253 C 
ATOM    111  O   SER A 118      99.662  60.111  20.922  1.00 89.19    -0.270 OA
ATOM    112  CB  SER A 118      98.280  58.952  18.413  1.00 72.97     0.169 C 
ATOM    113  OG  SER A 118      97.122  58.946  17.608  1.00 73.63    -0.380 OA
ATOM    114  HG  SER A 118      97.364  58.994  16.691  1.00  0.00     0.211 HD
ATOM    115  N   ILE A 119      99.710  57.865  21.160  1.00 80.66    -0.339 N 
ATOM    116  HN  ILE A 119      99.236  56.986  20.950  1.00  0.00     0.164 HD
ATOM    117  CA  ILE A 119     100.955  57.821  21.934  1.00 73.20     0.145 C 
ATOM    118  C   ILE A 119     102.075  57.290  21.057  1.00 78.22     0.229 C 
ATOM    119  O   ILE A 119     102.653  58.035  20.282  1.00 77.48    -0.286 OA
ATOM    120  CB  ILE A 119     100.840  56.897  23.176  1.00 75.28     0.028 C 
ATOM    121  CG1 ILE A 119      99.583  57.222  23.970  1.00 77.52     0.002 C 
ATOM    122  CG2 ILE A 119     102.053  57.038  24.079  1.00 65.93     0.002 C 
ATOM    123  CD1 ILE A 119      98.420  56.310  23.616  1.00 96.83     0.000 C 
ATOM    124  N   ASP A 337      93.909  69.446  29.126  1.00 57.16    -0.057 N 
ATOM    125  HN1 ASP A 337      93.719  70.143  28.406  1.00  0.00     0.276 HD
ATOM    126  HN2 ASP A 337      93.949  69.874  30.051  1.00  0.00     0.276 HD
ATOM    127  HN3 ASP A 337      93.106  68.832  29.266  1.00  0.00     0.276 HD
ATOM    128  CA  ASP A 337      95.125  68.673  28.846  1.00 63.33     0.266 C 
ATOM    129  C   ASP A 337      95.411  67.624  29.931  1.00 62.13     0.259 C 
ATOM    130  O   ASP A 337      96.244  66.737  29.743  1.00 56.24    -0.271 OA
ATOM    131  CB  ASP A 337      96.328  69.600  28.653  1.00 71.64     0.137 C 
ATOM    132  CG  ASP A 337      97.280  69.099  27.579  1.00 88.91     0.188 C 
ATOM    133  OD1 ASP A 337      97.318  67.872  27.337  1.00106.91    -0.647 OA
ATOM    134  OD2 ASP A 337      97.989  69.924  26.962  1.00101.69    -0.647 OA
ATOM    135  N   TYR A 338      94.648  67.681  31.024  1.00 52.23    -0.337 N 
ATOM    136  HN  TYR A 338      94.003  68.464  31.132  1.00  0.00     0.164 HD
ATOM    137  CA  TYR A 338      94.700  66.662  32.076  1.00 52.96     0.164 C 
ATOM    138  C   TYR A 338      94.258  65.301  31.531  1.00 48.30     0.251 C 
ATOM    139  O   TYR A 338      94.670  64.247  32.034  1.00 47.77    -0.271 OA
ATOM    140  CB  TYR A 338      93.766  67.029  33.235  1.00 45.06     0.058 C 
ATOM    141  CG  TYR A 338      94.253  68.107  34.164  1.00 43.15    -0.020 A 
ATOM    142  CD1 TYR A 338      95.296  67.867  35.039  1.00 43.03    -0.002 A 
ATOM    143  CD2 TYR A 338      93.592  69.342  34.245  1.00 39.30    -0.002 A 
ATOM    144  CE1 TYR A 338      95.720  68.860  35.944  1.00 43.47     0.024 A 
ATOM    145  CE2 TYR A 338      94.016  70.341  35.117  1.00 38.77     0.024 A 
ATOM    146  CZ  TYR A 338      95.083  70.094  35.979  1.00 41.38     0.089 A 
ATOM    147  OH  TYR A 338      95.523  71.070  36.877  1.00 45.03    -0.359 OA
ATOM    148  HH  TYR A 338      96.250  70.902  37.465  1.00  0.00     0.218 HD
ATOM    149  N   LEU A 339      93.339  65.329  30.568  1.00 48.03    -0.338 N 
ATOM    150  HN  LEU A 339      93.086  66.221  30.143  1.00  0.00     0.164 HD
ATOM    151  CA  LEU A 339      92.689  64.108  30.111  1.00 43.59     0.159 C 
ATOM    152  C   LEU A 339      93.758  63.193  29.498  1.00 43.73     0.251 C 
ATOM    153  O   LEU A 339      93.821  61.999  29.816  1.00 41.56    -0.271 OA
ATOM    154  CB  LEU A 339      91.575  64.429  29.107  1.00 42.19     0.032 C 
ATOM    155  CG  LEU A 339      90.831  63.265  28.436  1.00 41.67     0.002 C 
ATOM    156  CD1 LEU A 339      90.027  62.478  29.452  1.00 39.34     0.000 C 
ATOM    157  CD2 LEU A 339      89.967  63.702  27.241  1.00 41.86     0.000 C 
ATOM    158  N   TYR A 340      94.681  63.783  28.744  1.00 45.40    -0.337 N 
ATOM    159  HN  TYR A 340      94.651  64.791  28.591  1.00  0.00     0.164 HD
ATOM    160  CA  TYR A 340      95.743  62.976  28.133  1.00 52.11     0.164 C 
ATOM    161  C   TYR A 340      96.621  62.337  29.209  1.00 46.62     0.251 C 
ATOM    162  O   TYR A 340      96.748  61.109  29.267  1.00 45.14    -0.271 OA
ATOM    163  CB  TYR A 340      96.587  63.753  27.098  1.00 51.07     0.058 C 
ATOM    164  CG  TYR A 340      97.744  62.924  26.515  1.00 59.48    -0.020 A 
ATOM    165  CD1 TYR A 340      97.529  62.001  25.481  1.00 60.63    -0.002 A 
ATOM    166  CD2 TYR A 340      99.042  63.055  27.013  1.00 66.48    -0.002 A 
ATOM    167  CE1 TYR A 340      98.577  61.233  24.967  1.00 69.15     0.024 A 
ATOM    168  CE2 TYR A 340     100.099  62.293  26.509  1.00 67.60     0.024 A 
ATOM    169  CZ  TYR A 340      99.862  61.382  25.492  1.00 74.14     0.089 A 
ATOM    170  OH  TYR A 340     100.911  60.627  25.005  1.00 73.04    -0.359 OA
ATOM    171  HH  TYR A 340     101.785  60.728  25.362  1.00  0.00     0.218 HD
ATOM    172  N   PHE A 341      97.139  63.159  30.114  1.00 43.07    -0.337 N 
ATOM    173  HN  PHE A 341      96.836  64.132  30.149  1.00  0.00     0.164 HD
ATOM    174  CA  PHE A 341      98.137  62.677  31.055  1.00 44.07     0.164 C 
ATOM    175  C   PHE A 341      97.562  61.709  32.064  1.00 42.32     0.251 C 
ATOM    176  O   PHE A 341      98.206  60.719  32.426  1.00 44.56    -0.271 OA
ATOM    177  CB  PHE A 341      98.923  63.825  31.697  1.00 40.95     0.058 C 
ATOM    178  CG  PHE A 341      99.753  64.592  30.713  1.00 47.24    -0.020 A 
ATOM    179  CD1 PHE A 341     100.994  64.114  30.314  1.00 49.37    -0.004 A 
ATOM    180  CD2 PHE A 341      99.237  65.730  30.078  1.00 48.09    -0.004 A 
ATOM    181  CE1 PHE A 341     101.752  64.792  29.318  1.00 55.62    -0.000 A 
ATOM    182  CE2 PHE A 341      99.978  66.416  29.092  1.00 55.87    -0.000 A 
ATOM    183  CZ  PHE A 341     101.233  65.943  28.706  1.00 53.37     0.000 A 
ATOM    184  N   THR A 342      96.317  61.948  32.459  1.00 41.92    -0.336 N 
ATOM    185  HN  THR A 342      95.806  62.736  32.061  1.00  0.00     0.164 HD
ATOM    186  CA  THR A 342      95.675  61.108  33.444  1.00 40.93     0.186 C 
ATOM    187  C   THR A 342      95.464  59.715  32.848  1.00 42.73     0.253 C 
ATOM    188  O   THR A 342      95.802  58.698  33.480  1.00 40.10    -0.270 OA
ATOM    189  CB  THR A 342      94.287  61.659  33.823  1.00 40.80     0.140 C 
ATOM    190  OG1 THR A 342      94.431  62.920  34.479  1.00 37.08    -0.382 OA
ATOM    191  HG1 THR A 342      93.575  63.260  34.713  1.00  0.00     0.210 HD
ATOM    192  CG2 THR A 342      93.492  60.649  34.706  1.00 34.18     0.034 C 
ATOM    193  N   THR A 343      94.798  59.688  31.694  1.00 39.89    -0.336 N 
ATOM    194  HN  THR A 343      94.546  60.569  31.246  1.00  0.00     0.164 HD
ATOM    195  CA  THR A 343      94.415  58.419  31.047  1.00 44.89     0.186 C 
ATOM    196  C   THR A 343      95.661  57.628  30.573  1.00 43.20     0.253 C 
ATOM    197  O   THR A 343      95.738  56.407  30.772  1.00 43.26    -0.270 OA
ATOM    198  CB  THR A 343      93.370  58.610  29.881  1.00 42.71     0.140 C 
ATOM    199  OG1 THR A 343      93.919  59.449  28.857  1.00 40.89    -0.382 OA
ATOM    200  HG1 THR A 343      94.723  59.062  28.531  1.00  0.00     0.210 HD
ATOM    201  CG2 THR A 343      92.071  59.236  30.408  1.00 44.57     0.034 C 
ATOM    202  N   LEU A 344      96.672  58.342  30.064  1.00 43.20    -0.337 N 
ATOM    203  HN  LEU A 344      96.554  59.345  29.923  1.00  0.00     0.164 HD
ATOM    204  CA  LEU A 344      97.954  57.706  29.703  1.00 44.00     0.159 C 
ATOM    205  C   LEU A 344      98.628  57.120  30.952  1.00 46.42     0.251 C 
ATOM    206  O   LEU A 344      99.104  55.975  30.929  1.00 44.62    -0.271 OA
ATOM    207  CB  LEU A 344      98.901  58.666  28.964  1.00 42.57     0.032 C 
ATOM    208  CG  LEU A 344     100.282  58.049  28.679  1.00 44.21     0.002 C 
ATOM    209  CD1 LEU A 344     100.079  56.782  27.837  1.00 44.78     0.000 C 
ATOM    210  CD2 LEU A 344     101.247  59.026  27.994  1.00 44.88     0.000 C 
ATOM    211  N   ALA A 345      98.588  57.871  32.058  1.00 42.33    -0.338 N 
ATOM    212  HN  ALA A 345      98.074  58.752  32.054  1.00  0.00     0.164 HD
ATOM    213  CA  ALA A 345      99.271  57.441  33.262  1.00 40.60     0.159 C 
ATOM    214  C   ALA A 345      98.632  56.178  33.764  1.00 40.65     0.251 C 
ATOM    215  O   ALA A 345      99.339  55.281  34.218  1.00 40.28    -0.271 OA
ATOM    216  CB  ALA A 345      99.238  58.502  34.316  1.00 36.62     0.034 C 
ATOM    217  N   GLU A 346      97.305  56.116  33.722  1.00 37.32    -0.338 N 
ATOM    218  HN  GLU A 346      96.775  56.889  33.320  1.00  0.00     0.164 HD
ATOM    219  CA  GLU A 346      96.596  54.943  34.250  1.00 40.54     0.160 C 
ATOM    220  C   GLU A 346      96.749  53.771  33.290  1.00 40.02     0.251 C 
ATOM    221  O   GLU A 346      96.952  52.636  33.713  1.00 36.36    -0.271 OA
ATOM    222  CB  GLU A 346      95.109  55.228  34.447  1.00 43.01     0.043 C 
ATOM    223  CG  GLU A 346      94.828  56.342  35.421  1.00 59.07     0.100 C 
ATOM    224  CD  GLU A 346      95.162  55.947  36.854  1.00 66.85     0.185 C 
ATOM    225  OE1 GLU A 346      95.239  54.734  37.156  1.00 89.21    -0.647 OA
ATOM    226  OE2 GLU A 346      95.392  56.854  37.666  1.00 63.49    -0.647 OA
ATOM    227  N   ALA A 347      96.578  54.059  31.999  1.00 39.19    -0.338 N 
ATOM    228  HN  ALA A 347      96.129  54.939  31.744  1.00  0.00     0.164 HD
ATOM    229  CA  ALA A 347      97.016  53.149  30.932  1.00 40.71     0.159 C 
ATOM    230  C   ALA A 347      98.343  52.488  31.285  1.00 40.79     0.251 C 
ATOM    231  O   ALA A 347      98.475  51.270  31.208  1.00 39.13    -0.271 OA
ATOM    232  CB  ALA A 347      97.131  53.903  29.621  1.00 47.57     0.034 C 
ATOM    233  N   GLN A 348      99.293  53.293  31.758  1.00 40.62    -0.338 N 
ATOM    234  HN  GLN A 348      99.074  54.275  31.922  1.00  0.00     0.164 HD
ATOM    235  CA  GLN A 348     100.636  52.810  32.047  1.00 43.93     0.160 C 
ATOM    236  C   GLN A 348     100.733  51.941  33.268  1.00 46.50     0.251 C 
ATOM    237  O   GLN A 348     101.440  50.920  33.261  1.00 44.74    -0.271 OA
ATOM    238  CB  GLN A 348     101.588  53.973  32.172  1.00 40.21     0.042 C 
ATOM    239  CG  GLN A 348     101.902  54.507  30.805  1.00 41.43     0.090 C 
ATOM    240  CD  GLN A 348     102.648  55.770  30.913  1.00 41.59     0.227 C 
ATOM    241  OE1 GLN A 348     103.244  56.237  29.945  1.00 43.74    -0.273 OA
ATOM    242  NE2 GLN A 348     102.695  56.311  32.118  1.00 39.40    -0.369 N 
ATOM    243 1HE2 GLN A 348     103.212  57.187  32.193  1.00  0.00     0.159 HD
ATOM    244 2HE2 GLN A 348     102.200  55.923  32.921  1.00  0.00     0.159 HD
ATOM    245  N   GLU A 349     100.017  52.338  34.316  1.00 42.30    -0.338 N 
ATOM    246  HN  GLU A 349      99.496  53.214  34.268  1.00  0.00     0.164 HD
ATOM    247  CA  GLU A 349      99.968  51.544  35.522  1.00 44.09     0.160 C 
ATOM    248  C   GLU A 349      99.352  50.190  35.226  1.00 43.55     0.251 C 
ATOM    249  O   GLU A 349      99.768  49.165  35.783  1.00 44.53    -0.271 OA
ATOM    250  CB  GLU A 349      99.142  52.254  36.560  1.00 48.87     0.043 C 
ATOM    251  CG  GLU A 349      99.565  51.987  37.957  1.00 66.00     0.100 C 
ATOM    252  CD  GLU A 349      98.865  52.935  38.881  1.00 90.78     0.185 C 
ATOM    253  OE1 GLU A 349      97.680  52.679  39.212  1.00 98.63    -0.647 OA
ATOM    254  OE2 GLU A 349      99.443  54.010  39.146  1.00110.34    -0.647 OA
ATOM    255  N   ARG A 350      98.356  50.185  34.350  1.00 41.00    -0.338 N 
ATOM    256  HN  ARG A 350      98.009  51.067  33.972  1.00  0.00     0.164 HD
ATOM    257  CA  ARG A 350      97.760  48.941  33.929  1.00 44.00     0.159 C 
ATOM    258  C   ARG A 350      98.756  48.034  33.194  1.00 42.66     0.251 C 
ATOM    259  O   ARG A 350      98.805  46.814  33.431  1.00 40.24    -0.271 OA
ATOM    260  CB  ARG A 350      96.584  49.231  33.029  1.00 52.87     0.034 C 
ATOM    261  CG  ARG A 350      95.342  48.538  33.490  1.00 67.30     0.027 C 
ATOM    262  CD  ARG A 350      94.439  49.499  34.214  1.00 60.07     0.116 C 
ATOM    263  NE  ARG A 350      95.089  50.106  35.363  1.00 73.28    -0.212 N 
ATOM    264  HE  ARG A 350      95.266  51.110  35.342  1.00  0.00     0.178 HD
ATOM    265  CZ  ARG A 350      95.464  49.426  36.437  1.00 74.64     0.666 C 
ATOM    266  NH1 ARG A 350      95.283  48.107  36.468  1.00 70.79    -0.235 N 
ATOM    267 1HH1 ARG A 350      94.808  47.628  35.703  1.00  0.00     0.174 HD
ATOM    268 2HH1 ARG A 350      95.572  47.584  37.295  1.00  0.00     0.174 HD
ATOM    269  NH2 ARG A 350      96.085  50.052  37.438  1.00 64.21    -0.235 N 
ATOM    270 1HH2 ARG A 350      96.224  51.062  37.414  1.00  0.00     0.174 HD
ATOM    271 2HH2 ARG A 350      96.374  49.529  38.265  1.00  0.00     0.174 HD
ATOM    272  N   MET A 351      99.505  48.638  32.270  1.00 40.96    -0.337 N 
ATOM    273  HN  MET A 351      99.361  49.633  32.097  1.00  0.00     0.164 HD
ATOM    274  CA  MET A 351     100.532  47.927  31.489  1.00 44.19     0.160 C 
ATOM    275  C   MET A 351     101.615  47.402  32.447  1.00 40.71     0.251 C 
ATOM    276  O   MET A 351     102.089  46.274  32.329  1.00 40.02    -0.271 OA
ATOM    277  CB  MET A 351     101.150  48.884  30.450  1.00 46.01     0.043 C 
ATOM    278  CG  MET A 351     102.084  48.201  29.449  1.00 50.26     0.060 C 
ATOM    279  SD  MET A 351     101.259  46.896  28.494  1.00 56.68    -0.139 SA
ATOM    280  CE  MET A 351     100.366  47.810  27.229  1.00 52.68     0.069 C 
ATOM    281  N   TYR A 352     101.948  48.221  33.437  1.00 39.34    -0.337 N 
ATOM    282  HN  TYR A 352     101.520  49.146  33.476  1.00  0.00     0.164 HD
ATOM    283  CA  TYR A 352     102.908  47.841  34.474  1.00 41.61     0.164 C 
ATOM    284  C   TYR A 352     102.528  46.529  35.171  1.00 42.93     0.251 C 
ATOM    285  O   TYR A 352     103.316  45.567  35.168  1.00 39.29    -0.271 OA
ATOM    286  CB  TYR A 352     103.056  48.988  35.474  1.00 40.43     0.058 C 
ATOM    287  CG  TYR A 352     103.976  48.736  36.639  1.00 42.46    -0.020 A 
ATOM    288  CD1 TYR A 352     103.512  48.118  37.804  1.00 44.62    -0.002 A 
ATOM    289  CD2 TYR A 352     105.290  49.220  36.628  1.00 43.17    -0.002 A 
ATOM    290  CE1 TYR A 352     104.362  47.955  38.937  1.00 45.20     0.024 A 
ATOM    291  CE2 TYR A 352     106.145  49.044  37.732  1.00 44.16     0.024 A 
ATOM    292  CZ  TYR A 352     105.669  48.439  38.892  1.00 48.38     0.089 A 
ATOM    293  OH  TYR A 352     106.498  48.342  39.996  1.00 48.84    -0.359 OA
ATOM    294  HH  TYR A 352     106.173  47.929  40.788  1.00  0.00     0.218 HD
ATOM    295  N   ASP A 353     101.305  46.484  35.716  1.00 42.46    -0.337 N 
ATOM    296  HN  ASP A 353     100.713  47.313  35.671  1.00  0.00     0.164 HD
ATOM    297  CA  ASP A 353     100.791  45.277  36.377  1.00 43.84     0.170 C 
ATOM    298  C   ASP A 353     100.865  44.102  35.431  1.00 41.65     0.252 C 
ATOM    299  O   ASP A 353     101.222  42.991  35.837  1.00 42.12    -0.271 OA
ATOM    300  CB  ASP A 353      99.330  45.457  36.827  1.00 43.35     0.129 C 
ATOM    301  CG  ASP A 353      99.161  46.591  37.803  1.00 47.01     0.188 C 
ATOM    302  OD1 ASP A 353     100.152  47.032  38.419  1.00 51.23    -0.647 OA
ATOM    303  OD2 ASP A 353      98.032  47.080  37.928  1.00 55.48    -0.647 OA
ATOM    304  N   TYR A 354     100.468  44.353  34.183  1.00 41.44    -0.337 N 
ATOM    305  HN  TYR A 354     100.186  45.303  33.943  1.00  0.00     0.164 HD
ATOM    306  CA  TYR A 354     100.419  43.322  33.139  1.00 42.86     0.164 C 
ATOM    307  C   TYR A 354     101.805  42.732  32.847  1.00 45.84     0.251 C 
ATOM    308  O   TYR A 354     101.957  41.518  32.677  1.00 49.34    -0.271 OA
ATOM    309  CB  TYR A 354      99.820  43.894  31.852  1.00 42.96     0.058 C 
ATOM    310  CG  TYR A 354     100.043  42.987  30.661  1.00 48.30    -0.020 A 
ATOM    311  CD1 TYR A 354      99.361  41.764  30.544  1.00 49.80    -0.002 A 
ATOM    312  CD2 TYR A 354     101.020  43.294  29.696  1.00 51.29    -0.002 A 
ATOM    313  CE1 TYR A 354      99.602  40.904  29.465  1.00 53.75     0.024 A 
ATOM    314  CE2 TYR A 354     101.275  42.435  28.627  1.00 53.13     0.024 A 
ATOM    315  CZ  TYR A 354     100.565  41.241  28.516  1.00 55.01     0.089 A 
ATOM    316  OH  TYR A 354     100.817  40.393  27.447  1.00 63.41    -0.359 OA
ATOM    317  HH  TYR A 354     101.474  40.623  26.800  1.00  0.00     0.218 HD
ATOM    318  N   LEU A 355     102.791  43.611  32.711  1.00 44.56    -0.338 N 
ATOM    319  HN  LEU A 355     102.597  44.598  32.879  1.00  0.00     0.164 HD
ATOM    320  CA  LEU A 355     104.138  43.216  32.331  1.00 47.77     0.159 C 
ATOM    321  C   LEU A 355     104.763  42.473  33.505  1.00 48.87     0.251 C 
ATOM    322  O   LEU A 355     105.489  41.487  33.333  1.00 47.88    -0.271 OA
ATOM    323  CB  LEU A 355     104.976  44.465  32.033  1.00 48.48     0.032 C 
ATOM    324  CG  LEU A 355     105.345  44.850  30.600  1.00 52.50     0.002 C 
ATOM    325  CD1 LEU A 355     104.468  44.163  29.579  1.00 56.22     0.000 C 
ATOM    326  CD2 LEU A 355     105.267  46.362  30.453  1.00 52.94     0.000 C 
ATOM    327  N   ALA A 356     104.527  42.981  34.710  1.00 49.10    -0.338 N 
ATOM    328  HN  ALA A 356     103.918  43.793  34.815  1.00  0.00     0.164 HD
ATOM    329  CA  ALA A 356     105.150  42.364  35.893  1.00 52.48     0.159 C 
ATOM    330  C   ALA A 356     104.531  40.972  36.075  1.00 51.38     0.251 C 
ATOM    331  O   ALA A 356     105.233  39.995  36.337  1.00 50.76    -0.271 OA
ATOM    332  CB  ALA A 356     104.962  43.238  37.141  1.00 48.28     0.034 C 
ATOM    333  N   GLN A 357     103.236  40.880  35.788  1.00 48.42    -0.338 N 
ATOM    334  HN  GLN A 357     102.722  41.728  35.550  1.00  0.00     0.164 HD
ATOM    335  CA  GLN A 357     102.533  39.616  35.803  1.00 48.50     0.160 C 
ATOM    336  C   GLN A 357     103.082  38.708  34.710  1.00 47.50     0.251 C 
ATOM    337  O   GLN A 357     103.382  37.533  34.956  1.00 46.30    -0.271 OA
ATOM    338  CB  GLN A 357     101.042  39.871  35.559  1.00 54.42     0.042 C 
ATOM    339  CG  GLN A 357     100.158  39.489  36.715  1.00 67.95     0.090 C 
ATOM    340  CD  GLN A 357      99.750  38.026  36.681  1.00 74.51     0.227 C 
ATOM    341  OE1 GLN A 357      98.807  37.613  37.362  1.00 79.39    -0.273 OA
ATOM    342  NE2 GLN A 357     100.464  37.233  35.895  1.00 73.91    -0.369 N 
ATOM    343 1HE2 GLN A 357     101.243  37.574  35.332  1.00  0.00     0.159 HD
ATOM    344 2HE2 GLN A 357     100.190  36.251  35.872  1.00  0.00     0.159 HD
ATOM    345  N   ARG A 358     103.180  39.246  33.487  1.00 46.27    -0.338 N 
ATOM    346  HN  ARG A 358     102.865  40.205  33.340  1.00  0.00     0.164 HD
ATOM    347  CA  ARG A 358     103.732  38.487  32.343  1.00 45.89     0.159 C 
ATOM    348  C   ARG A 358     105.107  37.911  32.675  1.00 45.56     0.251 C 
ATOM    349  O   ARG A 358     105.430  36.803  32.299  1.00 45.36    -0.271 OA
ATOM    350  CB  ARG A 358     103.813  39.361  31.090  1.00 45.33     0.034 C 
ATOM    351  CG  ARG A 358     104.420  38.643  29.887  1.00 47.20     0.027 C 
ATOM    352  CD  ARG A 358     104.913  39.634  28.862  1.00 46.60     0.116 C 
ATOM    353  NE  ARG A 358     105.999  40.452  29.394  1.00 47.45    -0.212 N 
ATOM    354  HE  ARG A 358     106.243  40.334  30.377  1.00  0.00     0.178 HD
ATOM    355  CZ  ARG A 358     106.694  41.342  28.685  1.00 47.70     0.666 C 
ATOM    356  NH1 ARG A 358     106.419  41.521  27.403  1.00 48.46    -0.235 N 
ATOM    357 1HH1 ARG A 358     105.669  40.984  26.968  1.00  0.00     0.174 HD
ATOM    358 2HH1 ARG A 358     106.951  42.202  26.861  1.00  0.00     0.174 HD
ATOM    359  NH2 ARG A 358     107.676  42.045  29.255  1.00 48.56    -0.235 N 
ATOM    360 1HH2 ARG A 358     107.888  41.907  30.243  1.00  0.00     0.174 HD
ATOM    361 2HH2 ARG A 358     108.208  42.726  28.713  1.00  0.00     0.174 HD
ATOM    362  N   ASP A 359     105.905  38.647  33.427  1.00 44.29    -0.337 N 
ATOM    363  HN  ASP A 359     105.574  39.531  33.814  1.00  0.00     0.164 HD
ATOM    364  CA  ASP A 359     107.266  38.189  33.703  1.00 47.03     0.170 C 
ATOM    365  C   ASP A 359     107.435  37.578  35.082  1.00 48.57     0.252 C 
ATOM    366  O   ASP A 359     108.567  37.396  35.546  1.00 49.72    -0.271 OA
ATOM    367  CB  ASP A 359     108.261  39.326  33.548  1.00 45.34     0.129 C 
ATOM    368  CG  ASP A 359     108.342  39.814  32.139  1.00 46.04     0.188 C 
ATOM    369  OD1 ASP A 359     107.806  39.098  31.246  1.00 44.51    -0.647 OA
ATOM    370  OD2 ASP A 359     108.897  40.930  31.953  1.00 44.66    -0.647 OA
ATOM    371  N   ASN A 360     106.315  37.280  35.738  1.00 48.10    -0.337 N 
ATOM    372  HN  ASN A 360     105.413  37.544  35.342  1.00  0.00     0.164 HD
ATOM    373  CA  ASN A 360     106.365  36.586  37.006  1.00 50.47     0.169 C 
ATOM    374  C   ASN A 360     107.305  37.309  37.996  1.00 49.99     0.251 C 
ATOM    375  O   ASN A 360     108.130  36.680  38.625  1.00 51.15    -0.271 OA
ATOM    376  CB  ASN A 360     106.836  35.144  36.757  1.00 52.56     0.119 C 
ATOM    377  CG  ASN A 360     106.294  34.164  37.772  1.00 56.05     0.230 C 
ATOM    378  OD1 ASN A 360     105.285  34.421  38.420  1.00 59.27    -0.273 OA
ATOM    379  ND2 ASN A 360     106.976  33.044  37.935  1.00 57.62    -0.369 N 
ATOM    380 1HD2 ASN A 360     107.815  32.830  37.396  1.00  0.00     0.159 HD
ATOM    381 2HD2 ASN A 360     106.610  32.383  38.620  1.00  0.00     0.159 HD
ATOM    382  N   VAL A 361     107.230  38.632  38.076  1.00 50.70    -0.338 N 
ATOM    383  HN  VAL A 361     106.639  39.142  37.420  1.00  0.00     0.164 HD
ATOM    384  CA  VAL A 361     107.987  39.374  39.098  1.00 58.07     0.159 C 
ATOM    385  C   VAL A 361     107.203  39.199  40.408  1.00 63.70     0.251 C 
ATOM    386  O   VAL A 361     106.045  39.617  40.473  1.00 60.98    -0.271 OA
ATOM    387  CB  VAL A 361     108.067  40.901  38.757  1.00 53.83     0.029 C 
ATOM    388  CG1 VAL A 361     109.029  41.642  39.695  1.00 51.31     0.002 C 
ATOM    389  CG2 VAL A 361     108.454  41.114  37.317  1.00 51.65     0.002 C 
ATOM    390  N   SER A 362     107.790  38.565  41.430  1.00 70.87    -0.336 N 
ATOM    391  HN  SER A 362     108.697  38.118  41.297  1.00  0.00     0.164 HD
ATOM    392  CA  SER A 362     107.124  38.510  42.760  1.00 78.28     0.189 C 
ATOM    393  C   SER A 362     107.065  39.877  43.440  1.00 79.39     0.253 C 
ATOM    394  O   SER A 362     107.818  40.790  43.077  1.00 75.49    -0.270 OA
ATOM    395  CB  SER A 362     107.782  37.500  43.697  1.00 71.27     0.169 C 
ATOM    396  OG  SER A 362     109.185  37.591  43.603  1.00 75.15    -0.380 OA
ATOM    397  HG  SER A 362     109.594  36.963  44.186  1.00  0.00     0.211 HD
ATOM    398  N   ALA A 363     106.171  40.005  44.424  1.00 88.71    -0.337 N 
ATOM    399  HN  ALA A 363     105.699  39.170  44.770  1.00  0.00     0.164 HD
ATOM    400  CA  ALA A 363     105.841  41.310  45.029  1.00 88.78     0.159 C 
ATOM    401  C   ALA A 363     106.978  41.815  45.912  1.00 82.59     0.251 C 
ATOM    402  O   ALA A 363     107.030  42.996  46.251  1.00 92.13    -0.271 OA
ATOM    403  CB  ALA A 363     104.528  41.237  45.824  1.00 74.01     0.034 C 
ATOM    404  N   LYS A 364     107.886  40.909  46.265  1.00 82.67    -0.338 N 
ATOM    405  HN  LYS A 364     107.702  39.926  46.064  1.00  0.00     0.164 HD
ATOM    406  CA  LYS A 364     109.129  41.266  46.926  1.00 86.87     0.159 C 
ATOM    407  C   LYS A 364     110.032  42.064  45.990  1.00 84.38     0.251 C 
ATOM    408  O   LYS A 364     110.472  43.160  46.338  1.00 85.19    -0.271 OA
ATOM    409  CB  LYS A 364     109.856  40.014  47.442  1.00 93.66     0.032 C 
ATOM    410  CG  LYS A 364     111.007  40.306  48.417  1.00104.77     0.004 C 
ATOM    411  CD  LYS A 364     110.543  41.141  49.620  1.00112.21     0.032 C 
ATOM    412  CE  LYS A 364     111.702  41.879  50.300  1.00102.69     0.206 C 
ATOM    413  NZ  LYS A 364     112.330  41.022  51.353  1.00 97.72    -0.064 N 
ATOM    414  HZ1 LYS A 364     113.101  41.513  51.805  1.00  0.00     0.275 HD
ATOM    415  HZ2 LYS A 364     112.624  40.119  50.980  1.00  0.00     0.275 HD
ATOM    416  HZ3 LYS A 364     111.643  40.692  52.031  1.00  0.00     0.275 HD
ATOM    417  N   GLU A 365     110.299  41.524  44.802  1.00 82.52    -0.338 N 
ATOM    418  HN  GLU A 365     109.927  40.602  44.574  1.00  0.00     0.164 HD
ATOM    419  CA  GLU A 365     111.116  42.233  43.821  1.00 75.97     0.160 C 
ATOM    420  C   GLU A 365     110.399  43.495  43.394  1.00 79.71     0.251 C 
ATOM    421  O   GLU A 365     111.033  44.522  43.162  1.00 86.33    -0.271 OA
ATOM    422  CB  GLU A 365     111.410  41.372  42.596  1.00 79.28     0.043 C 
ATOM    423  CG  GLU A 365     111.182  39.890  42.797  1.00 78.70     0.100 C 
ATOM    424  CD  GLU A 365     111.600  39.083  41.590  1.00 84.63     0.185 C 
ATOM    425  OE1 GLU A 365     112.813  39.020  41.316  1.00 90.45    -0.647 OA
ATOM    426  OE2 GLU A 365     110.718  38.520  40.908  1.00 80.26    -0.647 OA
ATOM    427  N   LEU A 366     109.069  43.415  43.317  1.00 78.40    -0.338 N 
ATOM    428  HN  LEU A 366     108.623  42.513  43.485  1.00  0.00     0.164 HD
ATOM    429  CA  LEU A 366     108.223  44.568  43.002  1.00 72.50     0.159 C 
ATOM    430  C   LEU A 366     108.414  45.652  44.048  1.00 73.20     0.251 C 
ATOM    431  O   LEU A 366     108.407  46.847  43.735  1.00 72.52    -0.271 OA
ATOM    432  CB  LEU A 366     106.753  44.150  42.965  1.00 77.22     0.032 C 
ATOM    433  CG  LEU A 366     105.997  44.197  41.636  1.00 78.93     0.002 C 
ATOM    434  CD1 LEU A 366     106.953  44.184  40.444  1.00 77.72     0.000 C 
ATOM    435  CD2 LEU A 366     104.994  43.038  41.575  1.00 72.36     0.000 C 
ATOM    436  N   LYS A 367     108.572  45.225  45.296  1.00 71.11    -0.338 N 
ATOM    437  HN  LYS A 367     108.469  44.230  45.495  1.00  0.00     0.164 HD
ATOM    438  CA  LYS A 367     108.888  46.135  46.391  1.00 79.85     0.159 C 
ATOM    439  C   LYS A 367     110.179  46.926  46.073  1.00 82.02     0.251 C 
ATOM    440  O   LYS A 367     110.361  48.052  46.540  1.00 81.30    -0.271 OA
ATOM    441  CB  LYS A 367     109.016  45.348  47.710  1.00 84.84     0.032 C 
ATOM    442  CG  LYS A 367     107.789  45.385  48.618  1.00 83.80     0.004 C 
ATOM    443  CD  LYS A 367     108.192  45.245  50.088  1.00 94.78     0.032 C 
ATOM    444  CE  LYS A 367     107.822  46.497  50.899  1.00 95.05     0.206 C 
ATOM    445  NZ  LYS A 367     109.001  47.058  51.624  1.00 94.47    -0.064 N 
ATOM    446  HZ1 LYS A 367     108.755  47.889  52.162  1.00  0.00     0.275 HD
ATOM    447  HZ2 LYS A 367     109.775  47.244  50.986  1.00  0.00     0.275 HD
ATOM    448  HZ3 LYS A 367     109.445  46.353  52.212  1.00  0.00     0.275 HD
ATOM    449  N   ASN A 368     111.032  46.356  45.221  1.00 79.84    -0.337 N 
ATOM    450  HN  ASN A 368     110.738  45.511  44.732  1.00  0.00     0.164 HD
ATOM    451  CA  ASN A 368     112.373  46.887  44.954  1.00 74.01     0.169 C 
ATOM    452  C   ASN A 368     112.373  48.066  43.978  1.00 74.94     0.251 C 
ATOM    453  O   ASN A 368     111.635  48.063  42.985  1.00 69.03    -0.271 OA
ATOM    454  CB  ASN A 368     113.257  45.773  44.418  1.00 76.65     0.119 C 
ATOM    455  CG  ASN A 368     114.571  46.283  43.911  1.00 82.28     0.230 C 
ATOM    456  OD1 ASN A 368     115.460  46.599  44.692  1.00 96.44    -0.273 OA
ATOM    457  ND2 ASN A 368     114.695  46.403  42.599  1.00 87.99    -0.369 N 
ATOM    458 1HD2 ASN A 368     113.955  46.140  41.949  1.00  0.00     0.159 HD
ATOM    459 2HD2 ASN A 368     115.590  46.750  42.254  1.00  0.00     0.159 HD
ATOM    460  N   GLU A 369     113.178  49.088  44.265  1.00 78.47    -0.337 N 
ATOM    461  HN  GLU A 369     113.941  48.964  44.931  1.00  0.00     0.164 HD
ATOM    462  CA  GLU A 369     112.970  50.392  43.625  1.00 74.56     0.160 C 
ATOM    463  C   GLU A 369     113.461  50.475  42.176  1.00 68.58     0.251 C 
ATOM    464  O   GLU A 369     112.847  51.146  41.348  1.00 63.10    -0.271 OA
ATOM    465  CB  GLU A 369     113.572  51.512  44.455  1.00 77.57     0.043 C 
ATOM    466  CG  GLU A 369     112.588  52.616  44.777  1.00 86.42     0.100 C 
ATOM    467  CD  GLU A 369     113.232  53.708  45.606  1.00108.10     0.185 C 
ATOM    468  OE1 GLU A 369     114.392  53.524  46.039  1.00116.78    -0.647 OA
ATOM    469  OE2 GLU A 369     112.594  54.758  45.816  1.00113.96    -0.647 OA
ATOM    470  N   ALA A 370     114.575  49.809  41.880  1.00 65.10    -0.338 N 
ATOM    471  HN  ALA A 370     115.040  49.264  42.606  1.00  0.00     0.164 HD
ATOM    472  CA  ALA A 370     115.146  49.844  40.533  1.00 61.07     0.159 C 
ATOM    473  C   ALA A 370     114.424  48.930  39.536  1.00 58.49     0.251 C 
ATOM    474  O   ALA A 370     114.232  49.325  38.381  1.00 56.01    -0.271 OA
ATOM    475  CB  ALA A 370     116.645  49.582  40.556  1.00 65.13     0.034 C 
ATOM    476  N   THR A 371     113.966  47.757  39.999  1.00 53.65    -0.336 N 
ATOM    477  HN  THR A 371     114.401  47.351  40.827  1.00  0.00     0.164 HD
ATOM    478  CA  THR A 371     112.855  47.034  39.352  1.00 51.34     0.186 C 
ATOM    479  C   THR A 371     111.638  47.904  39.014  1.00 51.12     0.253 C 
ATOM    480  O   THR A 371     111.159  47.919  37.874  1.00 52.33    -0.270 OA
ATOM    481  CB  THR A 371     112.377  45.819  40.169  1.00 49.74     0.140 C 
ATOM    482  OG1 THR A 371     113.494  45.002  40.543  1.00 48.90    -0.382 OA
ATOM    483  HG1 THR A 371     114.103  45.520  41.056  1.00  0.00     0.210 HD
ATOM    484  CG2 THR A 371     111.397  44.985  39.344  1.00 47.53     0.034 C 
ATOM    485  N   GLN A 372     111.135  48.630  40.004  1.00 52.40    -0.337 N 
ATOM    486  HN  GLN A 372     111.511  48.518  40.946  1.00  0.00     0.164 HD
ATOM    487  CA  GLN A 372     110.064  49.577  39.777  1.00 51.28     0.160 C 
ATOM    488  C   GLN A 372     110.341  50.544  38.630  1.00 48.63     0.251 C 
ATOM    489  O   GLN A 372     109.492  50.755  37.774  1.00 49.52    -0.271 OA
ATOM    490  CB  GLN A 372     109.773  50.362  41.043  1.00 55.32     0.042 C 
ATOM    491  CG  GLN A 372     108.398  50.125  41.597  1.00 60.92     0.090 C 
ATOM    492  CD  GLN A 372     108.328  50.544  43.038  1.00 70.22     0.227 C 
ATOM    493  OE1 GLN A 372     108.231  51.731  43.328  1.00 72.96    -0.273 OA
ATOM    494  NE2 GLN A 372     108.537  49.594  43.948  1.00 72.73    -0.369 N 
ATOM    495 1HE2 GLN A 372     108.618  48.606  43.707  1.00  0.00     0.159 HD
ATOM    496 2HE2 GLN A 372     108.489  49.878  44.926  1.00  0.00     0.159 HD
ATOM    497  N   LYS A 373     111.483  51.206  38.671  1.00 49.02    -0.338 N 
ATOM    498  HN  LYS A 373     112.119  51.057  39.455  1.00  0.00     0.164 HD
ATOM    499  CA  LYS A 373     111.855  52.149  37.615  1.00 50.40     0.159 C 
ATOM    500  C   LYS A 373     111.902  51.454  36.233  1.00 48.23     0.251 C 
ATOM    501  O   LYS A 373     111.382  51.988  35.244  1.00 46.22    -0.271 OA
ATOM    502  CB  LYS A 373     113.206  52.784  37.941  1.00 54.38     0.032 C 
ATOM    503  CG  LYS A 373     113.559  53.991  37.098  1.00 57.84     0.004 C 
ATOM    504  CD  LYS A 373     115.068  54.098  36.988  1.00 59.66     0.032 C 
ATOM    505  CE  LYS A 373     115.465  55.444  36.437  1.00 62.64     0.206 C 
ATOM    506  NZ  LYS A 373     116.902  55.465  36.048  1.00 61.80    -0.064 N 
ATOM    507  HZ1 LYS A 373     117.171  56.376  35.675  1.00  0.00     0.275 HD
ATOM    508  HZ2 LYS A 373     117.125  54.713  35.396  1.00  0.00     0.275 HD
ATOM    509  HZ3 LYS A 373     117.504  55.185  36.822  1.00  0.00     0.275 HD
ATOM    510  N   PHE A 374     112.469  50.244  36.200  1.00 46.57    -0.337 N 
ATOM    511  HN  PHE A 374     112.808  49.841  37.074  1.00  0.00     0.164 HD
ATOM    512  CA  PHE A 374     112.625  49.471  34.968  1.00 45.35     0.164 C 
ATOM    513  C   PHE A 374     111.265  49.109  34.405  1.00 44.90     0.251 C 
ATOM    514  O   PHE A 374     110.971  49.450  33.262  1.00 44.50    -0.271 OA
ATOM    515  CB  PHE A 374     113.442  48.210  35.232  1.00 45.49     0.058 C 
ATOM    516  CG  PHE A 374     113.555  47.305  34.040  1.00 45.48    -0.020 A 
ATOM    517  CD1 PHE A 374     112.558  46.376  33.758  1.00 43.54    -0.004 A 
ATOM    518  CD2 PHE A 374     114.626  47.422  33.164  1.00 46.53    -0.004 A 
ATOM    519  CE1 PHE A 374     112.645  45.564  32.625  1.00 43.75    -0.000 A 
ATOM    520  CE2 PHE A 374     114.714  46.608  32.038  1.00 46.49    -0.000 A 
ATOM    521  CZ  PHE A 374     113.701  45.705  31.762  1.00 45.01     0.000 A 
ATOM    522  N   TYR A 375     110.391  48.533  35.244  1.00 44.36    -0.337 N 
ATOM    523  HN  TYR A 375     110.669  48.341  36.206  1.00  0.00     0.164 HD
ATOM    524  CA  TYR A 375     109.039  48.175  34.795  1.00 44.64     0.164 C 
ATOM    525  C   TYR A 375     108.150  49.349  34.400  1.00 43.65     0.251 C 
ATOM    526  O   TYR A 375     107.429  49.260  33.379  1.00 43.83    -0.271 OA
ATOM    527  CB  TYR A 375     108.337  47.154  35.708  1.00 43.40     0.058 C 
ATOM    528  CG  TYR A 375     108.779  45.738  35.389  1.00 47.72    -0.020 A 
ATOM    529  CD1 TYR A 375     108.195  45.035  34.333  1.00 47.49    -0.002 A 
ATOM    530  CD2 TYR A 375     109.838  45.141  36.067  1.00 47.39    -0.002 A 
ATOM    531  CE1 TYR A 375     108.652  43.762  33.957  1.00 50.64     0.024 A 
ATOM    532  CE2 TYR A 375     110.273  43.854  35.723  1.00 49.18     0.024 A 
ATOM    533  CZ  TYR A 375     109.679  43.188  34.659  1.00 49.07     0.089 A 
ATOM    534  OH  TYR A 375     110.083  41.950  34.288  1.00 50.53    -0.359 OA
ATOM    535  HH  TYR A 375     110.795  41.552  34.775  1.00  0.00     0.218 HD
ATOM    536  N   ARG A 376     108.323  50.481  35.086  1.00 43.94    -0.338 N 
ATOM    537  HN  ARG A 376     108.947  50.482  35.893  1.00  0.00     0.164 HD
ATOM    538  CA  ARG A 376     107.633  51.734  34.706  1.00 46.71     0.159 C 
ATOM    539  C   ARG A 376     108.052  52.167  33.305  1.00 45.26     0.251 C 
ATOM    540  O   ARG A 376     107.204  52.302  32.395  1.00 45.84    -0.271 OA
ATOM    541  CB  ARG A 376     107.881  52.880  35.709  1.00 50.16     0.034 C 
ATOM    542  CG  ARG A 376     107.669  52.510  37.174  1.00 60.68     0.027 C 
ATOM    543  CD  ARG A 376     106.696  53.431  37.905  1.00 69.55     0.116 C 
ATOM    544  NE  ARG A 376     106.268  52.870  39.198  1.00 82.73    -0.212 N 
ATOM    545  HE  ARG A 376     106.926  52.928  39.975  1.00  0.00     0.178 HD
ATOM    546  CZ  ARG A 376     105.083  52.289  39.435  1.00 79.67     0.666 C 
ATOM    547  NH1 ARG A 376     104.156  52.167  38.474  1.00 66.49    -0.235 N 
ATOM    548 1HH1 ARG A 376     104.361  52.527  37.542  1.00  0.00     0.174 HD
ATOM    549 2HH1 ARG A 376     103.255  51.725  38.654  1.00  0.00     0.174 HD
ATOM    550  NH2 ARG A 376     104.816  51.821  40.648  1.00 70.86    -0.235 N 
ATOM    551 1HH2 ARG A 376     105.521  51.914  41.379  1.00  0.00     0.174 HD
ATOM    552 2HH2 ARG A 376     103.915  51.379  40.828  1.00  0.00     0.174 HD
ATOM    553  N   ASP A 377     109.359  52.319  33.117  1.00 43.52    -0.337 N 
ATOM    554  HN  ASP A 377     109.989  52.215  33.912  1.00  0.00     0.164 HD
ATOM    555  CA  ASP A 377     109.914  52.629  31.814  1.00 44.65     0.170 C 
ATOM    556  C   ASP A 377     109.446  51.637  30.716  1.00 44.66     0.251 C 
ATOM    557  O   ASP A 377     109.083  52.060  29.609  1.00 45.18    -0.271 OA
ATOM    558  CB  ASP A 377     111.437  52.735  31.898  1.00 46.92     0.129 C 
ATOM    559  CG  ASP A 377     112.072  52.953  30.546  1.00 50.70     0.188 C 
ATOM    560  OD1 ASP A 377     111.979  54.099  30.068  1.00 52.93    -0.647 OA
ATOM    561  OD2 ASP A 377     112.571  51.968  29.913  1.00 50.61    -0.647 OA
ATOM    562  N   LEU A 378     109.410  50.337  31.027  1.00 43.48    -0.338 N 
ATOM    563  HN  LEU A 378     109.684  50.038  31.963  1.00  0.00     0.164 HD
ATOM    564  CA  LEU A 378     108.982  49.328  30.041  1.00 44.73     0.159 C 
ATOM    565  C   LEU A 378     107.486  49.443  29.712  1.00 43.42     0.251 C 
ATOM    566  O   LEU A 378     107.083  49.279  28.549  1.00 42.25    -0.271 OA
ATOM    567  CB  LEU A 378     109.299  47.916  30.531  1.00 44.73     0.032 C 
ATOM    568  CG  LEU A 378     109.145  46.754  29.549  1.00 46.46     0.002 C 
ATOM    569  CD1 LEU A 378     110.242  46.779  28.473  1.00 47.68     0.000 C 
ATOM    570  CD2 LEU A 378     109.153  45.393  30.275  1.00 45.27     0.000 C 
ATOM    571  N   ALA A 379     106.675  49.769  30.723  1.00 40.92    -0.338 N 
ATOM    572  HN  ALA A 379     107.062  49.903  31.657  1.00  0.00     0.164 HD
ATOM    573  CA  ALA A 379     105.249  49.935  30.507  1.00 40.04     0.159 C 
ATOM    574  C   ALA A 379     105.031  51.092  29.541  1.00 42.09     0.251 C 
ATOM    575  O   ALA A 379     104.290  50.960  28.538  1.00 42.28    -0.271 OA
ATOM    576  CB  ALA A 379     104.511  50.144  31.816  1.00 37.19     0.034 C 
ATOM    577  N   ALA A 380     105.807  52.161  29.753  1.00 43.35    -0.338 N 
ATOM    578  HN  ALA A 380     106.511  52.118  30.490  1.00  0.00     0.164 HD
ATOM    579  CA  ALA A 380     105.684  53.391  28.966  1.00 44.52     0.159 C 
ATOM    580  C   ALA A 380     106.110  53.177  27.517  1.00 46.48     0.251 C 
ATOM    581  O   ALA A 380     105.413  53.596  26.590  1.00 46.07    -0.271 OA
ATOM    582  CB  ALA A 380     106.504  54.506  29.585  1.00 44.48     0.034 C 
ATOM    583  N   LYS A 381     107.249  52.525  27.312  1.00 48.05    -0.338 N 
ATOM    584  HN  LYS A 381     107.830  52.241  28.101  1.00  0.00     0.164 HD
ATOM    585  CA  LYS A 381     107.663  52.217  25.930  1.00 51.79     0.159 C 
ATOM    586  C   LYS A 381     106.721  51.235  25.235  1.00 51.04     0.251 C 
ATOM    587  O   LYS A 381     106.478  51.324  24.029  1.00 51.25    -0.271 OA
ATOM    588  CB  LYS A 381     109.112  51.727  25.847  1.00 52.24     0.032 C 
ATOM    589  CG  LYS A 381     110.085  52.739  26.358  1.00 55.84     0.004 C 
ATOM    590  CD  LYS A 381     110.934  53.302  25.250  1.00 61.26     0.032 C 
ATOM    591  CE  LYS A 381     111.860  54.352  25.841  1.00 62.58     0.206 C 
ATOM    592  NZ  LYS A 381     111.569  54.551  27.307  1.00 56.65    -0.064 N 
ATOM    593  HZ1 LYS A 381     112.191  55.256  27.704  1.00  0.00     0.275 HD
ATOM    594  HZ2 LYS A 381     111.613  53.673  27.824  1.00  0.00     0.275 HD
ATOM    595  HZ3 LYS A 381     110.588  54.776  27.471  1.00  0.00     0.275 HD
ATOM    596  N   GLU A 382     106.274  50.245  25.990  1.00 49.32    -0.338 N 
ATOM    597  HN  GLU A 382     106.606  50.164  26.951  1.00  0.00     0.164 HD
ATOM    598  CA  GLU A 382     105.334  49.281  25.491  1.00 51.46     0.160 C 
ATOM    599  C   GLU A 382     104.091  49.990  24.911  1.00 54.27     0.251 C 
ATOM    600  O   GLU A 382     103.636  49.664  23.815  1.00 54.88    -0.271 OA
ATOM    601  CB  GLU A 382     104.993  48.325  26.617  1.00 51.01     0.043 C 
ATOM    602  CG  GLU A 382     104.121  47.204  26.210  1.00 56.25     0.100 C 
ATOM    603  CD  GLU A 382     104.814  46.254  25.254  1.00 53.69     0.185 C 
ATOM    604  OE1 GLU A 382     106.036  46.360  25.067  1.00 57.31    -0.647 OA
ATOM    605  OE2 GLU A 382     104.133  45.362  24.731  1.00 52.86    -0.647 OA
ATOM    606  N   ILE A 383     103.626  51.039  25.585  1.00 56.68    -0.338 N 
ATOM    607  HN  ILE A 383     104.031  51.276  26.490  1.00  0.00     0.164 HD
ATOM    608  CA  ILE A 383     102.551  51.848  25.048  1.00 58.66     0.159 C 
ATOM    609  C   ILE A 383     102.945  52.679  23.812  1.00 66.93     0.251 C 
ATOM    610  O   ILE A 383     102.271  52.592  22.786  1.00 69.56    -0.271 OA
ATOM    611  CB  ILE A 383     101.842  52.654  26.147  1.00 60.57     0.029 C 
ATOM    612  CG1 ILE A 383     101.239  51.694  27.180  1.00 54.90     0.002 C 
ATOM    613  CG2 ILE A 383     100.739  53.562  25.564  1.00 57.88     0.002 C 
ATOM    614  CD1 ILE A 383     100.349  52.382  28.203  1.00 55.77     0.000 C 
ATOM    615  N   GLU A 384     104.058  53.413  23.854  1.00 65.96    -0.338 N 
ATOM    616  HN  GLU A 384     104.588  53.496  24.722  1.00  0.00     0.164 HD
ATOM    617  CA  GLU A 384     104.514  54.102  22.635  1.00 69.35     0.160 C 
ATOM    618  C   GLU A 384     104.768  53.173  21.450  1.00 71.62     0.251 C 
ATOM    619  O   GLU A 384     104.224  53.390  20.376  1.00 78.31    -0.271 OA
ATOM    620  CB  GLU A 384     105.761  54.935  22.869  1.00 70.79     0.043 C 
ATOM    621  CG  GLU A 384     105.622  55.998  23.909  1.00 70.99     0.100 C 
ATOM    622  CD  GLU A 384     106.941  56.241  24.615  1.00 76.13     0.185 C 
ATOM    623  OE1 GLU A 384     107.957  55.640  24.212  1.00 68.97    -0.647 OA
ATOM    624  OE2 GLU A 384     106.970  57.006  25.593  1.00 85.66    -0.647 OA
ATOM    625  N   ASN A 385     105.611  52.160  21.638  1.00 69.61    -0.337 N 
ATOM    626  HN  ASN A 385     106.006  52.012  22.567  1.00  0.00     0.164 HD
ATOM    627  CA  ASN A 385     105.991  51.247  20.547  1.00 77.70     0.169 C 
ATOM    628  C   ASN A 385     104.913  50.261  20.162  1.00 82.69     0.251 C 
ATOM    629  O   ASN A 385     104.947  49.733  19.057  1.00 80.52    -0.271 OA
ATOM    630  CB  ASN A 385     107.234  50.427  20.887  1.00 74.11     0.119 C 
ATOM    631  CG  ASN A 385     108.370  51.275  21.299  1.00 79.31     0.230 C 
ATOM    632  OD1 ASN A 385     109.329  50.801  21.924  1.00 81.77    -0.273 OA
ATOM    633  ND2 ASN A 385     108.274  52.566  20.978  1.00 76.11    -0.369 N 
ATOM    634 1HD2 ASN A 385     109.059  53.152  21.263  1.00  0.00     0.159 HD
ATOM    635 2HD2 ASN A 385     107.484  52.956  20.463  1.00  0.00     0.159 HD
ATOM    636  N   GLY A 386     104.057  49.896  21.115  1.00 77.35    -0.336 N 
ATOM    637  HN  GLY A 386     104.129  50.309  22.045  1.00  0.00     0.164 HD
ATOM    638  CA  GLY A 386     103.018  48.911  20.840  1.00 68.84     0.189 C 
ATOM    639  C   GLY A 386     102.021  49.488  19.856  1.00 70.27     0.253 C 
ATOM    640  O   GLY A 386     102.121  50.662  19.459  1.00 68.55    -0.270 OA
ATOM    641  N   GLY A 387     101.065  48.665  19.444  1.00 67.84    -0.336 N 
ATOM    642  HN  GLY A 387     101.112  47.675  19.685  1.00  0.00     0.164 HD
ATOM    643  CA  GLY A 387      99.953  49.160  18.653  1.00 71.69     0.189 C 
ATOM    644  C   GLY A 387      98.675  49.000  19.438  1.00 71.31     0.253 C 
ATOM    645  O   GLY A 387      97.750  48.321  18.980  1.00 75.94    -0.270 OA
ATOM    646  N   TYR A 388      98.655  49.579  20.640  1.00 60.85    -0.337 N 
ATOM    647  HN  TYR A 388      99.430  50.190  20.899  1.00  0.00     0.164 HD
ATOM    648  CA  TYR A 388      97.571  49.377  21.605  1.00 57.90     0.164 C 
ATOM    649  C   TYR A 388      96.380  50.306  21.389  1.00 56.72     0.251 C 
ATOM    650  O   TYR A 388      96.542  51.505  21.150  1.00 56.54    -0.271 OA
ATOM    651  CB  TYR A 388      98.081  49.516  23.046  1.00 53.11     0.058 C 
ATOM    652  CG  TYR A 388      99.015  48.408  23.453  1.00 54.48    -0.020 A 
ATOM    653  CD1 TYR A 388      98.528  47.119  23.745  1.00 53.99    -0.002 A 
ATOM    654  CD2 TYR A 388     100.401  48.607  23.434  1.00 56.87    -0.002 A 
ATOM    655  CE1 TYR A 388      99.400  46.084  24.076  1.00 54.25     0.024 A 
ATOM    656  CE2 TYR A 388     101.282  47.572  23.713  1.00 54.03     0.024 A 
ATOM    657  CZ  TYR A 388     100.786  46.322  24.042  1.00 54.36     0.089 A 
ATOM    658  OH  TYR A 388     101.685  45.316  24.307  1.00 52.82    -0.359 OA
ATOM    659  HH  TYR A 388     102.621  45.477  24.284  1.00  0.00     0.218 HD
ATOM    660  N   LYS A 389      95.184  49.732  21.453  1.00 55.15    -0.338 N 
ATOM    661  HN  LYS A 389      95.110  48.718  21.367  1.00  0.00     0.164 HD
ATOM    662  CA  LYS A 389      93.990  50.513  21.642  1.00 55.43     0.159 C 
ATOM    663  C   LYS A 389      93.599  50.504  23.121  1.00 52.90     0.251 C 
ATOM    664  O   LYS A 389      93.362  49.444  23.707  1.00 51.41    -0.271 OA
ATOM    665  CB  LYS A 389      92.860  49.979  20.798  1.00 60.95     0.032 C 
ATOM    666  CG  LYS A 389      91.593  50.809  20.928  1.00 61.33     0.004 C 
ATOM    667  CD  LYS A 389      90.615  50.408  19.844  1.00 70.43     0.032 C 
ATOM    668  CE  LYS A 389      89.270  50.054  20.458  1.00 78.54     0.206 C 
ATOM    669  NZ  LYS A 389      88.328  49.584  19.411  1.00 79.31    -0.064 N 
ATOM    670  HZ1 LYS A 389      87.426  49.346  19.823  1.00  0.00     0.275 HD
ATOM    671  HZ2 LYS A 389      88.715  48.809  18.873  1.00  0.00     0.275 HD
ATOM    672  HZ3 LYS A 389      88.233  50.262  18.655  1.00  0.00     0.275 HD
ATOM    673  N   ILE A 390      93.591  51.700  23.707  1.00 50.32    -0.338 N 
ATOM    674  HN  ILE A 390      93.817  52.511  23.131  1.00  0.00     0.164 HD
ATOM    675  CA  ILE A 390      93.283  51.932  25.111  1.00 45.25     0.159 C 
ATOM    676  C   ILE A 390      91.884  52.545  25.231  1.00 44.83     0.251 C 
ATOM    677  O   ILE A 390      91.705  53.722  24.923  1.00 41.80    -0.271 OA
ATOM    678  CB  ILE A 390      94.255  52.995  25.690  1.00 46.66     0.029 C 
ATOM    679  CG1 ILE A 390      95.706  52.612  25.484  1.00 51.40     0.002 C 
ATOM    680  CG2 ILE A 390      94.031  53.168  27.160  1.00 43.65     0.002 C 
ATOM    681  CD1 ILE A 390      96.088  51.392  26.255  1.00 54.91     0.000 C 
ATOM    682  N   THR A 391      90.915  51.787  25.737  1.00 44.81    -0.336 N 
ATOM    683  HN  THR A 391      91.126  50.834  26.034  1.00  0.00     0.164 HD
ATOM    684  CA  THR A 391      89.558  52.297  25.874  1.00 44.44     0.186 C 
ATOM    685  C   THR A 391      89.393  52.886  27.268  1.00 44.94     0.253 C 
ATOM    686  O   THR A 391      89.538  52.175  28.274  1.00 43.56    -0.270 OA
ATOM    687  CB  THR A 391      88.519  51.196  25.679  1.00 44.99     0.140 C 
ATOM    688  OG1 THR A 391      88.749  50.540  24.431  1.00 44.99    -0.382 OA
ATOM    689  HG1 THR A 391      88.102  49.855  24.310  1.00  0.00     0.210 HD
ATOM    690  CG2 THR A 391      87.117  51.790  25.654  1.00 48.33     0.034 C 
ATOM    691  N   THR A 392      89.078  54.177  27.345  1.00 41.32    -0.336 N 
ATOM    692  HN  THR A 392      89.065  54.754  26.504  1.00  0.00     0.164 HD
ATOM    693  CA  THR A 392      88.752  54.760  28.637  1.00 39.85     0.186 C 
ATOM    694  C   THR A 392      87.258  54.749  28.924  1.00 40.91     0.253 C 
ATOM    695  O   THR A 392      86.440  54.464  28.031  1.00 40.21    -0.270 OA
ATOM    696  CB  THR A 392      89.308  56.188  28.805  1.00 39.58     0.140 C 
ATOM    697  OG1 THR A 392      88.430  57.125  28.158  1.00 39.44    -0.382 OA
ATOM    698  HG1 THR A 392      88.773  58.005  28.262  1.00  0.00     0.210 HD
ATOM    699  CG2 THR A 392      90.730  56.286  28.226  1.00 36.53     0.034 C 
ATOM    700  N   THR A 393      86.920  55.035  30.185  1.00 38.67    -0.336 N 
ATOM    701  HN  THR A 393      87.665  55.122  30.876  1.00  0.00     0.164 HD
ATOM    702  CA  THR A 393      85.531  55.231  30.630  1.00 39.73     0.186 C 
ATOM    703  C   THR A 393      85.012  56.671  30.431  1.00 38.69     0.253 C 
ATOM    704  O   THR A 393      83.882  56.964  30.780  1.00 38.43    -0.270 OA
ATOM    705  CB  THR A 393      85.419  54.955  32.141  1.00 42.18     0.140 C 
ATOM    706  OG1 THR A 393      86.353  55.795  32.815  1.00 35.95    -0.382 OA
ATOM    707  HG1 THR A 393      86.284  55.625  33.747  1.00  0.00     0.210 HD
ATOM    708  CG2 THR A 393      85.734  53.486  32.470  1.00 42.53     0.034 C 
ATOM    709  N   ILE A 394      85.876  57.599  30.023  1.00 38.03    -0.337 N 
ATOM    710  HN  ILE A 394      86.832  57.323  29.797  1.00  0.00     0.164 HD
ATOM    711  CA  ILE A 394      85.488  59.007  29.891  1.00 38.22     0.159 C 
ATOM    712  C   ILE A 394      84.380  59.230  28.840  1.00 41.01     0.251 C 
ATOM    713  O   ILE A 394      84.461  58.760  27.691  1.00 44.16    -0.271 OA
ATOM    714  CB  ILE A 394      86.707  59.935  29.617  1.00 34.99     0.029 C 
ATOM    715  CG1 ILE A 394      87.816  59.632  30.623  1.00 33.21     0.002 C 
ATOM    716  CG2 ILE A 394      86.302  61.403  29.729  1.00 34.28     0.002 C 
ATOM    717  CD1 ILE A 394      87.466  60.062  32.039  1.00 34.35     0.000 C 
ATOM    718  N   ASP A 395      83.339  59.937  29.273  1.00 42.66    -0.337 N 
ATOM    719  HN  ASP A 395      83.275  60.138  30.271  1.00  0.00     0.164 HD
ATOM    720  CA  ASP A 395      82.291  60.437  28.405  1.00 39.41     0.170 C 
ATOM    721  C   ASP A 395      82.736  61.774  27.840  1.00 39.17     0.251 C 
ATOM    722  O   ASP A 395      82.852  62.743  28.574  1.00 32.88    -0.271 OA
ATOM    723  CB  ASP A 395      81.026  60.654  29.241  1.00 42.72     0.129 C 
ATOM    724  CG  ASP A 395      79.819  61.020  28.387  1.00 48.56     0.188 C 
ATOM    725  OD1 ASP A 395      79.825  62.103  27.739  1.00 43.89    -0.647 OA
ATOM    726  OD2 ASP A 395      78.907  60.173  28.314  1.00 48.45    -0.647 OA
ATOM    727  N   GLN A 396      82.954  61.850  26.533  1.00 36.49    -0.337 N 
ATOM    728  HN  GLN A 396      82.755  61.051  25.931  1.00  0.00     0.164 HD
ATOM    729  CA  GLN A 396      83.482  63.088  25.964  1.00 43.72     0.160 C 
ATOM    730  C   GLN A 396      82.632  64.329  26.277  1.00 45.43     0.251 C 
ATOM    731  O   GLN A 396      83.175  65.363  26.709  1.00 51.61    -0.271 OA
ATOM    732  CB  GLN A 396      83.686  62.977  24.448  1.00 41.21     0.042 C 
ATOM    733  CG  GLN A 396      83.701  64.339  23.743  1.00 54.29     0.090 C 
ATOM    734  CD  GLN A 396      84.165  64.237  22.288  1.00 65.11     0.227 C 
ATOM    735  OE1 GLN A 396      83.733  63.359  21.546  1.00 60.37    -0.273 OA
ATOM    736  NE2 GLN A 396      85.076  65.115  21.894  1.00 70.64    -0.369 N 
ATOM    737 1HE2 GLN A 396      85.385  65.047  20.924  1.00  0.00     0.159 HD
ATOM    738 2HE2 GLN A 396      85.435  65.844  22.510  1.00  0.00     0.159 HD
ATOM    739  N   LYS A 397      81.319  64.249  26.008  1.00 43.18    -0.338 N 
ATOM    740  HN  LYS A 397      80.930  63.363  25.684  1.00  0.00     0.164 HD
ATOM    741  CA  LYS A 397      80.424  65.412  26.170  1.00 43.72     0.159 C 
ATOM    742  C   LYS A 397      80.471  65.897  27.621  1.00 38.55     0.251 C 
ATOM    743  O   LYS A 397      80.601  67.086  27.874  1.00 43.48    -0.271 OA
ATOM    744  CB  LYS A 397      78.960  65.100  25.776  1.00 46.58     0.032 C 
ATOM    745  CG  LYS A 397      78.680  64.885  24.296  1.00 57.35     0.004 C 
ATOM    746  CD  LYS A 397      79.130  66.070  23.425  1.00 71.42     0.032 C 
ATOM    747  CE  LYS A 397      79.770  65.587  22.101  1.00 77.37     0.206 C 
ATOM    748  NZ  LYS A 397      78.759  65.178  21.064  1.00 71.54    -0.064 N 
ATOM    749  HZ1 LYS A 397      79.181  64.860  20.192  1.00  0.00     0.275 HD
ATOM    750  HZ2 LYS A 397      78.093  65.931  20.891  1.00  0.00     0.275 HD
ATOM    751  HZ3 LYS A 397      78.123  64.473  21.437  1.00  0.00     0.275 HD
ATOM    752  N   ILE A 398      80.356  64.956  28.560  1.00 41.49    -0.338 N 
ATOM    753  HN  ILE A 398      80.284  63.983  28.261  1.00  0.00     0.164 HD
ATOM    754  CA  ILE A 398      80.328  65.243  29.996  1.00 35.34     0.159 C 
ATOM    755  C   ILE A 398      81.674  65.793  30.519  1.00 33.87     0.251 C 
ATOM    756  O   ILE A 398      81.709  66.844  31.210  1.00 33.55    -0.271 OA
ATOM    757  CB  ILE A 398      79.910  63.974  30.802  1.00 33.38     0.029 C 
ATOM    758  CG1 ILE A 398      78.408  63.705  30.622  1.00 32.24     0.002 C 
ATOM    759  CG2 ILE A 398      80.201  64.142  32.298  1.00 38.15     0.002 C 
ATOM    760  CD1 ILE A 398      77.881  62.571  31.458  1.00 30.38     0.000 C 
ATOM    761  N   HIS A 399      82.769  65.097  30.182  1.00 33.82    -0.337 N 
ATOM    762  HN  HIS A 399      82.663  64.220  29.672  1.00  0.00     0.164 HD
ATOM    763  CA  HIS A 399      84.126  65.569  30.531  1.00 37.28     0.165 C 
ATOM    764  C   HIS A 399      84.401  66.958  29.967  1.00 36.73     0.251 C 
ATOM    765  O   HIS A 399      84.871  67.876  30.654  1.00 32.79    -0.271 OA
ATOM    766  CB  HIS A 399      85.221  64.630  30.028  1.00 33.98     0.077 C 
ATOM    767  CG  HIS A 399      86.581  65.019  30.520  1.00 35.13     0.054 A 
ATOM    768  ND1 HIS A 399      86.946  64.931  31.851  1.00 34.76    -0.340 N 
ATOM    769  HD1 HIS A 399      86.355  64.574  32.602  1.00  0.00     0.167 HD
ATOM    770  CD2 HIS A 399      87.621  65.609  29.887  1.00 35.01     0.086 A 
ATOM    771  CE1 HIS A 399      88.180  65.381  31.998  1.00 35.39     0.151 A 
ATOM    772  NE2 HIS A 399      88.608  65.811  30.824  1.00 35.41    -0.336 N 
ATOM    773  HE2 HIS A 399      89.522  66.226  30.642  1.00  0.00     0.168 HD
ATOM    774  N   SER A 400      84.031  67.118  28.709  1.00 35.92    -0.336 N 
ATOM    775  HN  SER A 400      83.646  66.328  28.191  1.00  0.00     0.164 HD
ATOM    776  CA  SER A 400      84.165  68.383  28.069  1.00 41.17     0.189 C 
ATOM    777  C   SER A 400      83.371  69.500  28.768  1.00 47.15     0.253 C 
ATOM    778  O   SER A 400      83.899  70.599  29.002  1.00 45.20    -0.270 OA
ATOM    779  CB  SER A 400      83.742  68.225  26.616  1.00 45.36     0.169 C 
ATOM    780  OG  SER A 400      84.312  69.258  25.874  1.00 54.54    -0.380 OA
ATOM    781  HG  SER A 400      84.048  69.159  24.967  1.00  0.00     0.211 HD
ATOM    782  N   ALA A 401      82.105  69.220  29.087  1.00 40.18    -0.337 N 
ATOM    783  HN  ALA A 401      81.716  68.312  28.834  1.00  0.00     0.164 HD
ATOM    784  CA  ALA A 401      81.273  70.176  29.783  1.00 40.16     0.159 C 
ATOM    785  C   ALA A 401      81.879  70.521  31.154  1.00 37.26     0.251 C 
ATOM    786  O   ALA A 401      81.858  71.680  31.577  1.00 29.51    -0.271 OA
ATOM    787  CB  ALA A 401      79.847  69.641  29.932  1.00 41.70     0.034 C 
ATOM    788  N   MET A 402      82.473  69.529  31.808  1.00 32.80    -0.337 N 
ATOM    789  HN  MET A 402      82.480  68.592  31.405  1.00  0.00     0.164 HD
ATOM    790  CA  MET A 402      83.120  69.768  33.105  1.00 32.10     0.160 C 
ATOM    791  C   MET A 402      84.327  70.710  33.003  1.00 35.54     0.251 C 
ATOM    792  O   MET A 402      84.536  71.532  33.891  1.00 30.89    -0.271 OA
ATOM    793  CB  MET A 402      83.525  68.452  33.777  1.00 30.72     0.043 C 
ATOM    794  CG  MET A 402      82.328  67.640  34.280  1.00 27.52     0.060 C 
ATOM    795  SD  MET A 402      82.766  66.021  34.919  1.00 32.00    -0.139 SA
ATOM    796  CE  MET A 402      83.454  66.447  36.549  1.00 26.33     0.069 C 
ATOM    797  N   GLN A 403      85.127  70.553  31.945  1.00 37.23    -0.338 N 
ATOM    798  HN  GLN A 403      84.959  69.755  31.332  1.00  0.00     0.164 HD
ATOM    799  CA  GLN A 403      86.242  71.466  31.608  1.00 35.35     0.160 C 
ATOM    800  C   GLN A 403      85.752  72.890  31.467  1.00 39.45     0.251 C 
ATOM    801  O   GLN A 403      86.350  73.818  32.021  1.00 43.36    -0.271 OA
ATOM    802  CB  GLN A 403      86.937  71.045  30.257  1.00 33.87     0.042 C 
ATOM    803  CG  GLN A 403      87.652  69.701  30.281  1.00 37.13     0.090 C 
ATOM    804  CD  GLN A 403      87.970  69.214  31.710  1.00 47.71     0.227 C 
ATOM    805  OE1 GLN A 403      87.376  68.260  32.226  1.00 44.33    -0.273 OA
ATOM    806  NE2 GLN A 403      88.887  69.902  32.357  1.00 48.44    -0.369 N 
ATOM    807 1HE2 GLN A 403      89.097  69.580  33.302  1.00  0.00     0.159 HD
ATOM    808 2HE2 GLN A 403      89.377  70.689  31.931  1.00  0.00     0.159 HD
ATOM    809  N   SER A 404      84.715  73.064  30.642  1.00 36.81    -0.336 N 
ATOM    810  HN  SER A 404      84.382  72.267  30.100  1.00  0.00     0.164 HD
ATOM    811  CA  SER A 404      84.039  74.351  30.485  1.00 31.65     0.189 C 
ATOM    812  C   SER A 404      83.472  74.901  31.784  1.00 33.10     0.253 C 
ATOM    813  O   SER A 404      83.510  76.112  32.026  1.00 31.92    -0.270 OA
ATOM    814  CB  SER A 404      82.894  74.254  29.470  1.00 35.42     0.169 C 
ATOM    815  OG  SER A 404      83.361  73.993  28.154  1.00 41.69    -0.380 OA
ATOM    816  HG  SER A 404      82.652  73.933  27.525  1.00  0.00     0.211 HD
ATOM    817  N   ALA A 405      82.870  74.035  32.585  1.00 33.59    -0.337 N 
ATOM    818  HN  ALA A 405      82.792  73.056  32.309  1.00  0.00     0.164 HD
ATOM    819  CA  ALA A 405      82.316  74.481  33.867  1.00 34.84     0.159 C 
ATOM    820  C   ALA A 405      83.403  75.116  34.746  1.00 37.48     0.251 C 
ATOM    821  O   ALA A 405      83.220  76.216  35.302  1.00 37.29    -0.271 OA
ATOM    822  CB  ALA A 405      81.666  73.305  34.594  1.00 32.69     0.034 C 
ATOM    823  N   VAL A 406      84.546  74.441  34.843  1.00 29.78    -0.338 N 
ATOM    824  HN  VAL A 406      84.661  73.566  34.332  1.00  0.00     0.164 HD
ATOM    825  CA  VAL A 406      85.636  74.941  35.673  1.00 31.56     0.159 C 
ATOM    826  C   VAL A 406      86.335  76.140  35.043  1.00 30.40     0.251 C 
ATOM    827  O   VAL A 406      86.817  77.000  35.745  1.00 30.17    -0.271 OA
ATOM    828  CB  VAL A 406      86.696  73.837  36.090  1.00 31.32     0.029 C 
ATOM    829  CG1 VAL A 406      87.620  73.441  34.930  1.00 29.38     0.002 C 
ATOM    830  CG2 VAL A 406      87.552  74.405  37.201  1.00 31.13     0.002 C 
ATOM    831  N   ALA A 407      86.413  76.185  33.716  1.00 32.40    -0.338 N 
ATOM    832  HN  ALA A 407      86.144  75.379  33.152  1.00  0.00     0.164 HD
ATOM    833  CA  ALA A 407      86.890  77.406  33.084  1.00 32.24     0.159 C 
ATOM    834  C   ALA A 407      85.922  78.544  33.336  1.00 35.02     0.251 C 
ATOM    835  O   ALA A 407      86.348  79.673  33.548  1.00 37.27    -0.271 OA
ATOM    836  CB  ALA A 407      87.141  77.223  31.595  1.00 32.02     0.034 C 
ATOM    837  N   ASP A 408      84.618  78.281  33.277  1.00 33.59    -0.337 N 
ATOM    838  HN  ASP A 408      84.291  77.321  33.170  1.00  0.00     0.164 HD
ATOM    839  CA  ASP A 408      83.656  79.386  33.368  1.00 37.16     0.170 C 
ATOM    840  C   ASP A 408      83.367  79.815  34.787  1.00 38.70     0.252 C 
ATOM    841  O   ASP A 408      83.078  80.982  35.029  1.00 43.58    -0.271 OA
ATOM    842  CB  ASP A 408      82.353  79.054  32.645  1.00 38.49     0.129 C 
ATOM    843  CG  ASP A 408      82.555  78.950  31.152  1.00 49.74     0.188 C 
ATOM    844  OD1 ASP A 408      83.514  79.577  30.670  1.00 50.09    -0.647 OA
ATOM    845  OD2 ASP A 408      81.844  78.167  30.488  1.00 57.68    -0.647 OA
ATOM    846  N   TYR A 409      83.463  78.879  35.732  1.00 39.99    -0.337 N 
ATOM    847  HN  TYR A 409      83.879  77.973  35.514  1.00  0.00     0.164 HD
ATOM    848  CA  TYR A 409      82.973  79.152  37.078  1.00 34.69     0.164 C 
ATOM    849  C   TYR A 409      83.994  78.944  38.192  1.00 36.51     0.251 C 
ATOM    850  O   TYR A 409      83.664  79.172  39.376  1.00 31.47    -0.271 OA
ATOM    851  CB  TYR A 409      81.707  78.358  37.370  1.00 32.08     0.058 C 
ATOM    852  CG  TYR A 409      80.592  78.720  36.455  1.00 39.38    -0.020 A 
ATOM    853  CD1 TYR A 409      80.027  80.001  36.496  1.00 44.20    -0.002 A 
ATOM    854  CD2 TYR A 409      80.176  77.830  35.457  1.00 38.27    -0.002 A 
ATOM    855  CE1 TYR A 409      79.007  80.351  35.626  1.00 43.48     0.024 A 
ATOM    856  CE2 TYR A 409      79.170  78.169  34.571  1.00 42.89     0.024 A 
ATOM    857  CZ  TYR A 409      78.593  79.426  34.660  1.00 47.59     0.089 A 
ATOM    858  OH  TYR A 409      77.593  79.749  33.779  1.00 54.78    -0.359 OA
ATOM    859  HH  TYR A 409      77.312  79.121  33.124  1.00  0.00     0.218 HD
ATOM    860  N   GLY A 410      85.186  78.466  37.819  1.00 33.98    -0.336 N 
ATOM    861  HN  GLY A 410      85.323  78.184  36.848  1.00  0.00     0.164 HD
ATOM    862  CA  GLY A 410      86.302  78.335  38.760  1.00 38.47     0.189 C 
ATOM    863  C   GLY A 410      86.569  79.622  39.534  1.00 36.82     0.253 C 
ATOM    864  O   GLY A 410      86.856  79.572  40.749  1.00 37.44    -0.270 OA
ATOM    865  N   TYR A 411      86.380  80.775  38.876  1.00 34.72    -0.337 N 
ATOM    866  HN  TYR A 411      86.100  80.759  37.895  1.00  0.00     0.164 HD
ATOM    867  CA  TYR A 411      86.575  82.068  39.561  1.00 38.33     0.164 C 
ATOM    868  C   TYR A 411      85.716  82.238  40.833  1.00 38.61     0.251 C 
ATOM    869  O   TYR A 411      86.103  83.010  41.746  1.00 36.14    -0.271 OA
ATOM    870  CB  TYR A 411      86.399  83.270  38.635  1.00 31.78     0.058 C 
ATOM    871  CG  TYR A 411      84.951  83.632  38.434  1.00 35.00    -0.020 A 
ATOM    872  CD1 TYR A 411      84.171  82.954  37.503  1.00 28.88    -0.002 A 
ATOM    873  CD2 TYR A 411      84.341  84.598  39.216  1.00 32.09    -0.002 A 
ATOM    874  CE1 TYR A 411      82.859  83.288  37.321  1.00 35.86     0.024 A 
ATOM    875  CE2 TYR A 411      83.021  84.929  39.025  1.00 34.86     0.024 A 
ATOM    876  CZ  TYR A 411      82.283  84.237  38.126  1.00 32.74     0.089 A 
ATOM    877  OH  TYR A 411      80.972  84.551  37.980  1.00 41.29    -0.359 OA
ATOM    878  HH  TYR A 411      80.573  85.208  38.538  1.00  0.00     0.218 HD
ATOM    879  N   LEU A 412      84.640  81.442  40.946  1.00 27.73    -0.338 N 
ATOM    880  HN  LEU A 412      84.415  80.807  40.180  1.00  0.00     0.164 HD
ATOM    881  CA  LEU A 412      83.771  81.453  42.141  1.00 27.84     0.159 C 
ATOM    882  C   LEU A 412      84.472  80.955  43.376  1.00 26.14     0.251 C 
ATOM    883  O   LEU A 412      83.993  81.208  44.473  1.00 35.42    -0.271 OA
ATOM    884  CB  LEU A 412      82.459  80.640  41.933  1.00 26.03     0.032 C 
ATOM    885  CG  LEU A 412      81.607  81.152  40.768  1.00 32.38     0.002 C 
ATOM    886  CD1 LEU A 412      80.525  80.158  40.353  1.00 33.13     0.000 C 
ATOM    887  CD2 LEU A 412      81.027  82.511  41.108  1.00 27.48     0.000 C 
ATOM    888  N   LEU A 413      85.543  80.177  43.196  1.00 24.80    -0.338 N 
ATOM    889  HN  LEU A 413      85.826  79.948  42.243  1.00  0.00     0.164 HD
ATOM    890  CA  LEU A 413      86.321  79.643  44.300  1.00 30.30     0.159 C 
ATOM    891  C   LEU A 413      87.255  80.628  44.945  1.00 34.91     0.251 C 
ATOM    892  O   LEU A 413      87.622  80.459  46.100  1.00 40.42    -0.271 OA
ATOM    893  CB  LEU A 413      87.125  78.421  43.857  1.00 29.67     0.032 C 
ATOM    894  CG  LEU A 413      86.130  77.430  43.259  1.00 26.82     0.002 C 
ATOM    895  CD1 LEU A 413      86.841  76.278  42.601  1.00 29.33     0.000 C 
ATOM    896  CD2 LEU A 413      85.237  76.964  44.363  1.00 24.52     0.000 C 
ATOM    897  N   ASP A 414      87.669  81.641  44.204  1.00 38.20    -0.337 N 
ATOM    898  HN  ASP A 414      87.228  81.829  43.304  1.00  0.00     0.164 HD
ATOM    899  CA  ASP A 414      88.753  82.487  44.673  1.00 38.76     0.170 C 
ATOM    900  C   ASP A 414      88.115  83.327  45.743  1.00 43.84     0.252 C 
ATOM    901  O   ASP A 414      86.957  83.689  45.612  1.00 42.74    -0.271 OA
ATOM    902  CB  ASP A 414      89.269  83.381  43.550  1.00 33.96     0.129 C 
ATOM    903  CG  ASP A 414      90.122  82.627  42.551  1.00 39.88     0.188 C 
ATOM    904  OD1 ASP A 414      90.855  81.708  42.968  1.00 40.92    -0.647 OA
ATOM    905  OD2 ASP A 414      90.081  82.974  41.340  1.00 39.02    -0.647 OA
ATOM    906  N   ASP A 415      88.817  83.536  46.846  1.00 40.32    -0.337 N 
ATOM    907  HN  ASP A 415      89.809  83.301  46.866  1.00  0.00     0.164 HD
ATOM    908  CA  ASP A 415      88.182  84.100  48.034  1.00 49.81     0.170 C 
ATOM    909  C   ASP A 415      89.083  85.113  48.752  1.00 41.57     0.252 C 
ATOM    910  O   ASP A 415      88.850  85.432  49.907  1.00 49.45    -0.271 OA
ATOM    911  CB  ASP A 415      87.736  82.970  48.997  1.00 39.41     0.129 C 
ATOM    912  CG  ASP A 415      88.924  82.188  49.580  1.00 40.99     0.188 C 
ATOM    913  OD1 ASP A 415      90.091  82.470  49.203  1.00 37.53    -0.647 OA
ATOM    914  OD2 ASP A 415      88.693  81.290  50.420  1.00 37.74    -0.647 OA
ATOM    915  N   GLY A 416      90.156  85.547  48.099  1.00 46.20    -0.336 N 
ATOM    916  HN  GLY A 416      90.339  85.213  47.153  1.00  0.00     0.164 HD
ATOM    917  CA  GLY A 416      91.076  86.496  48.719  1.00 42.11     0.189 C 
ATOM    918  C   GLY A 416      92.098  85.815  49.608  1.00 55.74     0.253 C 
ATOM    919  O   GLY A 416      92.762  86.479  50.403  1.00 50.61    -0.270 OA
ATOM    920  N   THR A 417      92.248  84.495  49.480  1.00 49.93    -0.336 N 
ATOM    921  HN  THR A 417      91.542  83.951  48.985  1.00  0.00     0.164 HD
ATOM    922  CA  THR A 417      93.424  83.820  50.048  1.00 44.62     0.186 C 
ATOM    923  C   THR A 417      94.410  83.354  48.972  1.00 41.81     0.253 C 
ATOM    924  O   THR A 417      95.246  82.481  49.215  1.00 47.03    -0.270 OA
ATOM    925  CB  THR A 417      93.042  82.614  50.943  1.00 43.81     0.140 C 
ATOM    926  OG1 THR A 417      92.473  81.570  50.131  1.00 34.55    -0.382 OA
ATOM    927  HG1 THR A 417      92.239  80.831  50.680  1.00  0.00     0.210 HD
ATOM    928  CG2 THR A 417      92.058  83.039  51.979  1.00 37.82     0.034 C 
ATOM    929  N   GLY A 418      94.327  83.941  47.782  1.00 51.53    -0.336 N 
ATOM    930  HN  GLY A 418      93.713  84.746  47.656  1.00  0.00     0.164 HD
ATOM    931  CA  GLY A 418      95.110  83.441  46.652  1.00 46.30     0.189 C 
ATOM    932  C   GLY A 418      94.242  82.574  45.777  1.00 50.04     0.253 C 
ATOM    933  O   GLY A 418      93.008  82.552  45.921  1.00 53.33    -0.270 OA
ATOM    934  N   ARG A 419      94.870  81.915  44.815  1.00 50.73    -0.337 N 
ATOM    935  HN  ARG A 419      95.890  81.897  44.793  1.00  0.00     0.164 HD
ATOM    936  CA  ARG A 419      94.114  81.221  43.795  1.00 43.67     0.159 C 
ATOM    937  C   ARG A 419      93.793  79.788  44.285  1.00 40.09     0.251 C 
ATOM    938  O   ARG A 419      94.669  79.062  44.763  1.00 36.64    -0.271 OA
ATOM    939  CB  ARG A 419      94.890  81.224  42.481  1.00 48.22     0.034 C 
ATOM    940  CG  ARG A 419      94.249  80.449  41.312  1.00 56.34     0.027 C 
ATOM    941  CD  ARG A 419      95.335  80.209  40.270  1.00 71.05     0.116 C 
ATOM    942  NE  ARG A 419      94.894  79.609  39.014  1.00 76.79    -0.212 N 
ATOM    943  HE  ARG A 419      95.173  78.646  38.828  1.00  0.00     0.178 HD
ATOM    944  CZ  ARG A 419      94.156  80.224  38.095  1.00 66.26     0.666 C 
ATOM    945  NH1 ARG A 419      93.657  81.428  38.326  1.00 60.69    -0.235 N 
ATOM    946 1HH1 ARG A 419      93.857  81.899  39.209  1.00  0.00     0.174 HD
ATOM    947 2HH1 ARG A 419      93.091  81.900  37.621  1.00  0.00     0.174 HD
ATOM    948  NH2 ARG A 419      93.896  79.613  36.949  1.00 73.98    -0.235 N 
ATOM    949 1HH2 ARG A 419      94.281  78.685  36.771  1.00  0.00     0.174 HD
ATOM    950 2HH2 ARG A 419      93.330  80.085  36.244  1.00  0.00     0.174 HD
ATOM    951  N   VAL A 420      92.522  79.426  44.209  1.00 32.24    -0.338 N 
ATOM    952  HN  VAL A 420      91.878  79.982  43.646  1.00  0.00     0.164 HD
ATOM    953  CA  VAL A 420      92.023  78.256  44.909  1.00 39.20     0.159 C 
ATOM    954  C   VAL A 420      91.931  77.137  43.903  1.00 36.75     0.251 C 
ATOM    955  O   VAL A 420      91.362  77.321  42.816  1.00 36.14    -0.271 OA
ATOM    956  CB  VAL A 420      90.668  78.540  45.587  1.00 35.99     0.029 C 
ATOM    957  CG1 VAL A 420      90.118  77.296  46.275  1.00 30.25     0.002 C 
ATOM    958  CG2 VAL A 420      90.825  79.668  46.609  1.00 35.12     0.002 C 
ATOM    959  N   GLU A 421      92.662  76.061  44.190  1.00 32.47    -0.338 N 
ATOM    960  HN  GLU A 421      93.219  76.062  45.044  1.00  0.00     0.164 HD
ATOM    961  CA  GLU A 421      92.698  74.887  43.336  1.00 31.19     0.160 C 
ATOM    962  C   GLU A 421      91.552  73.921  43.602  1.00 30.26     0.251 C 
ATOM    963  O   GLU A 421      90.941  73.908  44.683  1.00 26.79    -0.271 OA
ATOM    964  CB  GLU A 421      94.045  74.177  43.444  1.00 30.40     0.043 C 
ATOM    965  CG  GLU A 421      95.072  74.626  42.381  1.00 37.19     0.100 C 
ATOM    966  CD  GLU A 421      94.612  74.433  40.908  1.00 39.66     0.185 C 
ATOM    967  OE1 GLU A 421      93.541  73.850  40.647  1.00 43.86    -0.647 OA
ATOM    968  OE2 GLU A 421      95.360  74.837  39.994  1.00 48.21    -0.647 OA
ATOM    969  N   VAL A 422      91.241  73.103  42.607  1.00 32.58    -0.338 N 
ATOM    970  HN  VAL A 422      91.857  73.016  41.799  1.00  0.00     0.164 HD
ATOM    971  CA  VAL A 422      90.005  72.328  42.681  1.00 27.91     0.159 C 
ATOM    972  C   VAL A 422      90.251  70.929  42.082  1.00 28.53     0.251 C 
ATOM    973  O   VAL A 422      91.066  70.785  41.167  1.00 28.31    -0.271 OA
ATOM    974  CB  VAL A 422      88.831  73.091  41.987  1.00 25.39     0.029 C 
ATOM    975  CG1 VAL A 422      89.247  73.484  40.554  1.00 26.16     0.002 C 
ATOM    976  CG2 VAL A 422      87.542  72.256  41.952  1.00 21.99     0.002 C 
ATOM    977  N   GLY A 423      89.598  69.915  42.661  1.00 28.66    -0.336 N 
ATOM    978  HN  GLY A 423      89.125  70.096  43.546  1.00  0.00     0.164 HD
ATOM    979  CA  GLY A 423      89.517  68.552  42.103  1.00 27.93     0.189 C 
ATOM    980  C   GLY A 423      88.096  67.999  42.156  1.00 31.23     0.253 C 
ATOM    981  O   GLY A 423      87.457  68.029  43.203  1.00 27.75    -0.270 OA
ATOM    982  N   ASN A 424      87.599  67.479  41.026  1.00 32.42    -0.337 N 
ATOM    983  HN  ASN A 424      88.136  67.567  40.163  1.00  0.00     0.164 HD
ATOM    984  CA  ASN A 424      86.299  66.783  40.990  1.00 31.19     0.169 C 
ATOM    985  C   ASN A 424      86.395  65.465  40.235  1.00 34.13     0.251 C 
ATOM    986  O   ASN A 424      87.029  65.421  39.172  1.00 35.03    -0.271 OA
ATOM    987  CB  ASN A 424      85.185  67.659  40.348  1.00 26.59     0.119 C 
ATOM    988  CG  ASN A 424      85.051  69.012  41.018  1.00 24.59     0.230 C 
ATOM    989  OD1 ASN A 424      85.537  69.999  40.513  1.00 25.21    -0.273 OA
ATOM    990  ND2 ASN A 424      84.415  69.050  42.181  1.00 24.33    -0.369 N 
ATOM    991 1HD2 ASN A 424      84.325  69.960  42.632  1.00  0.00     0.159 HD
ATOM    992 2HD2 ASN A 424      84.005  68.218  42.607  1.00  0.00     0.159 HD
ATOM    993  N   VAL A 425      85.686  64.428  40.716  1.00 30.64    -0.338 N 
ATOM    994  HN  VAL A 425      85.206  64.531  41.610  1.00  0.00     0.164 HD
ATOM    995  CA  VAL A 425      85.580  63.146  39.991  1.00 31.55     0.159 C 
ATOM    996  C   VAL A 425      84.096  62.738  39.920  1.00 32.63     0.251 C 
ATOM    997  O   VAL A 425      83.430  62.708  40.958  1.00 29.54    -0.271 OA
ATOM    998  CB  VAL A 425      86.358  62.037  40.717  1.00 30.79     0.029 C 
ATOM    999  CG1 VAL A 425      86.103  60.677  40.066  1.00 28.24     0.002 C 
ATOM   1000  CG2 VAL A 425      87.875  62.405  40.843  1.00 29.50     0.002 C 
ATOM   1001  N   LEU A 426      83.589  62.552  38.695  1.00 30.00    -0.338 N 
ATOM   1002  HN  LEU A 426      84.186  62.761  37.894  1.00  0.00     0.164 HD
ATOM   1003  CA  LEU A 426      82.218  62.063  38.429  1.00 30.92     0.159 C 
ATOM   1004  C   LEU A 426      82.217  60.568  38.158  1.00 31.95     0.251 C 
ATOM   1005  O   LEU A 426      82.885  60.102  37.232  1.00 32.36    -0.271 OA
ATOM   1006  CB  LEU A 426      81.622  62.753  37.211  1.00 29.06     0.032 C 
ATOM   1007  CG  LEU A 426      80.141  62.384  37.075  1.00 34.08     0.002 C 
ATOM   1008  CD1 LEU A 426      79.326  63.001  38.202  1.00 35.86     0.000 C 
ATOM   1009  CD2 LEU A 426      79.588  62.777  35.731  1.00 31.94     0.000 C 
ATOM   1010  N   MET A 427      81.489  59.814  38.974  1.00 31.00    -0.337 N 
ATOM   1011  HN  MET A 427      80.818  60.262  39.598  1.00  0.00     0.164 HD
ATOM   1012  CA  MET A 427      81.626  58.352  39.001  1.00 29.14     0.160 C 
ATOM   1013  C   MET A 427      80.232  57.658  38.903  1.00 29.99     0.251 C 
ATOM   1014  O   MET A 427      79.228  58.095  39.525  1.00 27.60    -0.271 OA
ATOM   1015  CB  MET A 427      82.426  57.928  40.248  1.00 29.93     0.043 C 
ATOM   1016  CG  MET A 427      82.274  56.492  40.624  1.00 38.81     0.060 C 
ATOM   1017  SD  MET A 427      83.596  55.857  41.659  1.00 39.02    -0.139 SA
ATOM   1018  CE  MET A 427      83.698  56.927  43.020  1.00 58.00     0.069 C 
ATOM   1019  N   ASP A 428      80.117  56.709  37.982  1.00 27.54    -0.337 N 
ATOM   1020  HN  ASP A 428      80.892  56.551  37.338  1.00  0.00     0.164 HD
ATOM   1021  CA  ASP A 428      78.910  55.877  37.859  1.00 32.48     0.170 C 
ATOM   1022  C   ASP A 428      78.768  54.986  39.083  1.00 30.80     0.252 C 
ATOM   1023  O   ASP A 428      79.644  54.155  39.342  1.00 32.10    -0.271 OA
ATOM   1024  CB  ASP A 428      79.026  54.964  36.645  1.00 31.90     0.129 C 
ATOM   1025  CG  ASP A 428      77.735  54.175  36.374  1.00 36.44     0.188 C 
ATOM   1026  OD1 ASP A 428      77.173  53.548  37.292  1.00 38.84    -0.647 OA
ATOM   1027  OD2 ASP A 428      77.290  54.143  35.206  1.00 39.86    -0.647 OA
ATOM   1028  N   ASN A 429      77.652  55.075  39.790  1.00 32.89    -0.337 N 
ATOM   1029  HN  ASN A 429      76.850  55.594  39.432  1.00  0.00     0.164 HD
ATOM   1030  CA  ASN A 429      77.591  54.408  41.107  1.00 34.32     0.169 C 
ATOM   1031  C   ASN A 429      77.462  52.891  40.941  1.00 33.89     0.251 C 
ATOM   1032  O   ASN A 429      77.659  52.150  41.890  1.00 35.25    -0.271 OA
ATOM   1033  CB  ASN A 429      76.402  54.880  41.934  1.00 32.64     0.119 C 
ATOM   1034  CG  ASN A 429      76.622  56.227  42.577  1.00 41.82     0.230 C 
ATOM   1035  OD1 ASN A 429      75.657  57.009  42.775  1.00 37.79    -0.273 OA
ATOM   1036  ND2 ASN A 429      77.862  56.506  42.947  1.00 29.21    -0.369 N 
ATOM   1037 1HD2 ASN A 429      78.645  55.872  42.786  1.00  0.00     0.159 HD
ATOM   1038  HG  ASN A 429      78.011  57.417  43.382  1.00  0.00     0.164 HD
ATOM   1039  N   GLN A 430      76.973  52.454  39.787  1.00 35.13    -0.337 N 
ATOM   1040  HN  GLN A 430      76.788  53.117  39.034  1.00  0.00     0.164 HD
ATOM   1041  CA  GLN A 430      76.698  51.039  39.585  1.00 35.72     0.160 C 
ATOM   1042  C   GLN A 430      77.869  50.281  38.981  1.00 37.31     0.251 C 
ATOM   1043  O   GLN A 430      77.886  49.063  39.030  1.00 35.42    -0.271 OA
ATOM   1044  CB  GLN A 430      75.477  50.834  38.716  1.00 41.19     0.042 C 
ATOM   1045  CG  GLN A 430      74.207  51.449  39.257  1.00 41.48     0.090 C 
ATOM   1046  CD  GLN A 430      73.086  51.313  38.252  1.00 58.30     0.227 C 
ATOM   1047  OE1 GLN A 430      73.019  52.054  37.268  1.00 62.06    -0.273 OA
ATOM   1048  NE2 GLN A 430      72.281  50.279  38.416  1.00 44.17    -0.369 N 
ATOM   1049 1HE2 GLN A 430      72.336  49.666  39.230  1.00  0.00     0.159 HD
ATOM   1050 2HE2 GLN A 430      71.525  50.187  37.738  1.00  0.00     0.159 HD
ATOM   1051  N   THR A 431      78.880  51.002  38.495  1.00 33.87    -0.336 N 
ATOM   1052  HN  THR A 431      78.843  52.020  38.551  1.00  0.00     0.164 HD
ATOM   1053  CA  THR A 431      80.039  50.359  37.884  1.00 32.08     0.186 C 
ATOM   1054  C   THR A 431      81.363  50.807  38.474  1.00 34.80     0.253 C 
ATOM   1055  O   THR A 431      82.331  50.067  38.438  1.00 35.06    -0.270 OA
ATOM   1056  CB  THR A 431      80.086  50.584  36.358  1.00 36.29     0.140 C 
ATOM   1057  OG1 THR A 431      80.297  51.984  36.080  1.00 33.01    -0.382 OA
ATOM   1058  HG1 THR A 431      81.102  52.273  36.494  1.00  0.00     0.210 HD
ATOM   1059  CG2 THR A 431      78.780  50.115  35.686  1.00 32.75     0.034 C 
ATOM   1060  N   GLY A 432      81.407  52.009  39.037  1.00 32.67    -0.336 N 
ATOM   1061  HN  GLY A 432      80.540  52.532  39.162  1.00  0.00     0.164 HD
ATOM   1062  CA  GLY A 432      82.656  52.596  39.478  1.00 30.95     0.189 C 
ATOM   1063  C   GLY A 432      83.434  53.230  38.350  1.00 31.00     0.253 C 
ATOM   1064  O   GLY A 432      84.528  53.733  38.555  1.00 34.96    -0.270 OA
ATOM   1065  N   ALA A 433      82.857  53.263  37.155  1.00 31.44    -0.337 N 
ATOM   1066  HN  ALA A 433      81.948  52.823  37.013  1.00  0.00     0.164 HD
ATOM   1067  CA  ALA A 433      83.531  53.932  36.045  1.00 31.24     0.159 C 
ATOM   1068  C   ALA A 433      83.561  55.440  36.297  1.00 29.60     0.251 C 
ATOM   1069  O   ALA A 433      82.574  56.022  36.753  1.00 27.40    -0.271 OA
ATOM   1070  CB  ALA A 433      82.816  53.635  34.717  1.00 29.72     0.034 C 
ATOM   1071  N   ILE A 434      84.631  56.089  35.855  1.00 31.69    -0.338 N 
ATOM   1072  HN  ILE A 434      85.387  55.565  35.414  1.00  0.00     0.164 HD
ATOM   1073  CA  ILE A 434      84.747  57.537  35.988  1.00 29.14     0.159 C 
ATOM   1074  C   ILE A 434      84.448  58.207  34.656  1.00 33.64     0.251 C 
ATOM   1075  O   ILE A 434      85.189  58.032  33.682  1.00 33.65    -0.271 OA
ATOM   1076  CB  ILE A 434      86.153  57.916  36.457  1.00 30.35     0.029 C 
ATOM   1077  CG1 ILE A 434      86.359  57.489  37.888  1.00 29.10     0.002 C 
ATOM   1078  CG2 ILE A 434      86.463  59.391  36.252  1.00 29.74     0.002 C 
ATOM   1079  CD1 ILE A 434      87.776  57.802  38.355  1.00 27.39     0.000 C 
ATOM   1080  N   LEU A 435      83.379  59.006  34.635  1.00 34.16    -0.338 N 
ATOM   1081  HN  LEU A 435      82.931  59.242  35.520  1.00  0.00     0.164 HD
ATOM   1082  CA  LEU A 435      82.821  59.558  33.403  1.00 32.90     0.159 C 
ATOM   1083  C   LEU A 435      83.514  60.850  32.980  1.00 35.06     0.251 C 
ATOM   1084  O   LEU A 435      83.485  61.231  31.787  1.00 36.81    -0.271 OA
ATOM   1085  CB  LEU A 435      81.324  59.793  33.583  1.00 34.36     0.032 C 
ATOM   1086  CG  LEU A 435      80.514  58.543  33.993  1.00 39.99     0.002 C 
ATOM   1087  CD1 LEU A 435      79.059  58.907  34.213  1.00 37.96     0.000 C 
ATOM   1088  CD2 LEU A 435      80.585  57.502  32.890  1.00 35.18     0.000 C 
ATOM   1089  N   GLY A 436      84.140  61.515  33.956  1.00 35.32    -0.336 N 
ATOM   1090  HN  GLY A 436      84.229  61.080  34.874  1.00  0.00     0.164 HD
ATOM   1091  CA  GLY A 436      84.696  62.838  33.746  1.00 31.40     0.189 C 
ATOM   1092  C   GLY A 436      85.317  63.356  35.034  1.00 32.20     0.253 C 
ATOM   1093  O   GLY A 436      85.029  62.860  36.133  1.00 29.23    -0.270 OA
ATOM   1094  N   PHE A 437      86.207  64.334  34.913  1.00 31.98    -0.337 N 
ATOM   1095  HN  PHE A 437      86.447  64.711  33.996  1.00  0.00     0.164 HD
ATOM   1096  CA  PHE A 437      86.840  64.862  36.134  1.00 33.32     0.164 C 
ATOM   1097  C   PHE A 437      87.298  66.288  35.888  1.00 35.81     0.251 C 
ATOM   1098  O   PHE A 437      87.296  66.744  34.747  1.00 33.61    -0.271 OA
ATOM   1099  CB  PHE A 437      87.996  63.957  36.610  1.00 31.64     0.058 C 
ATOM   1100  CG  PHE A 437      89.149  63.896  35.661  1.00 33.54    -0.020 A 
ATOM   1101  CD1 PHE A 437      89.108  63.045  34.572  1.00 37.27    -0.004 A 
ATOM   1102  CD2 PHE A 437      90.216  64.776  35.788  1.00 37.05    -0.004 A 
ATOM   1103  CE1 PHE A 437      90.164  62.986  33.652  1.00 44.98    -0.000 A 
ATOM   1104  CE2 PHE A 437      91.296  64.728  34.878  1.00 43.36    -0.000 A 
ATOM   1105  CZ  PHE A 437      91.283  63.802  33.829  1.00 39.62     0.000 A 
ATOM   1106  N   VAL A 438      87.613  67.008  36.966  1.00 30.30    -0.338 N 
ATOM   1107  HN  VAL A 438      87.379  66.648  37.891  1.00  0.00     0.164 HD
ATOM   1108  CA  VAL A 438      88.285  68.298  36.852  1.00 26.98     0.159 C 
ATOM   1109  C   VAL A 438      89.615  68.135  37.616  1.00 27.85     0.251 C 
ATOM   1110  O   VAL A 438      89.630  67.653  38.753  1.00 30.28    -0.271 OA
ATOM   1111  CB  VAL A 438      87.399  69.410  37.483  1.00 26.34     0.029 C 
ATOM   1112  CG1 VAL A 438      88.186  70.675  37.787  1.00 26.94     0.002 C 
ATOM   1113  CG2 VAL A 438      86.153  69.701  36.586  1.00 27.02     0.002 C 
ATOM   1114  N   GLY A 439      90.725  68.372  36.932  1.00 28.32    -0.336 N 
ATOM   1115  HN  GLY A 439      90.645  68.699  35.969  1.00  0.00     0.164 HD
ATOM   1116  CA  GLY A 439      92.067  68.184  37.502  1.00 30.25     0.189 C 
ATOM   1117  C   GLY A 439      92.609  69.404  38.252  1.00 32.94     0.253 C 
ATOM   1118  O   GLY A 439      93.538  69.280  39.086  1.00 34.60    -0.270 OA
ATOM   1119  N   GLY A 440      92.011  70.570  38.005  1.00 29.74    -0.336 N 
ATOM   1120  HN  GLY A 440      91.146  70.585  37.464  1.00  0.00     0.164 HD
ATOM   1121  CA  GLY A 440      92.573  71.824  38.495  1.00 28.81     0.189 C 
ATOM   1122  C   GLY A 440      92.002  72.986  37.719  1.00 31.87     0.253 C 
ATOM   1123  O   GLY A 440      91.271  72.799  36.739  1.00 30.74    -0.270 OA
ATOM   1124  N   ARG A 441      92.303  74.198  38.175  1.00 33.84    -0.337 N 
ATOM   1125  HN  ARG A 441      92.936  74.287  38.970  1.00  0.00     0.164 HD
ATOM   1126  CA  ARG A 441      91.747  75.410  37.563  1.00 34.39     0.159 C 
ATOM   1127  C   ARG A 441      92.155  75.570  36.093  1.00 37.71     0.251 C 
ATOM   1128  O   ARG A 441      91.393  76.114  35.279  1.00 39.34    -0.271 OA
ATOM   1129  CB  ARG A 441      92.193  76.638  38.349  1.00 36.39     0.034 C 
ATOM   1130  CG  ARG A 441      91.667  76.675  39.792  1.00 31.76     0.027 C 
ATOM   1131  CD  ARG A 441      90.194  77.005  39.853  1.00 30.68     0.116 C 
ATOM   1132  NE  ARG A 441      89.926  78.343  39.348  1.00 31.87    -0.212 N 
ATOM   1133  HE  ARG A 441      89.582  78.422  38.391  1.00  0.00     0.178 HD
ATOM   1134  CZ  ARG A 441      90.093  79.470  40.032  1.00 35.50     0.666 C 
ATOM   1135  NH1 ARG A 441      90.459  79.457  41.306  1.00 37.47    -0.235 N 
ATOM   1136 1HH1 ARG A 441      90.587  80.322  41.831  1.00  0.00     0.174 HD
ATOM   1137 2HH1 ARG A 441      90.658  78.564  41.757  1.00  0.00     0.174 HD
ATOM   1138  NH2 ARG A 441      89.835  80.629  39.446  1.00 32.45    -0.235 N 
ATOM   1139 1HH2 ARG A 441      89.963  81.494  39.971  1.00  0.00     0.174 HD
ATOM   1140 2HH2 ARG A 441      89.553  80.639  38.466  1.00  0.00     0.174 HD
ATOM   1141  N   ASN A 442      93.319  75.042  35.737  1.00 36.07    -0.337 N 
ATOM   1142  HN  ASN A 442      93.793  74.394  36.366  1.00  0.00     0.164 HD
ATOM   1143  CA  ASN A 442      93.937  75.383  34.436  1.00 44.47     0.169 C 
ATOM   1144  C   ASN A 442      95.283  74.691  34.252  1.00 43.21     0.251 C 
ATOM   1145  O   ASN A 442      96.312  75.118  34.816  1.00 42.73    -0.271 OA
ATOM   1146  CB  ASN A 442      94.064  76.896  34.271  1.00 39.78     0.119 C 
ATOM   1147  CG  ASN A 442      94.535  77.308  32.890  1.00 55.26     0.230 C 
ATOM   1148  OD1 ASN A 442      94.886  76.476  32.028  1.00 52.93    -0.273 OA
ATOM   1149  ND2 ASN A 442      94.624  78.619  32.693  1.00 51.59    -0.369 N 
ATOM   1150 1HD2 ASN A 442      94.337  79.299  33.397  1.00  0.00     0.159 HD
ATOM   1151 2HD2 ASN A 442      94.941  78.896  31.764  1.00  0.00     0.159 HD
ATOM   1152  N   TYR A 443      95.253  73.591  33.497  1.00 46.30    -0.337 N 
ATOM   1153  HN  TYR A 443      94.376  73.319  33.054  1.00  0.00     0.164 HD
ATOM   1154  CA  TYR A 443      96.438  72.766  33.287  1.00 49.85     0.164 C 
ATOM   1155  C   TYR A 443      97.621  73.603  32.814  1.00 50.80     0.251 C 
ATOM   1156  O   TYR A 443      98.717  73.441  33.312  1.00 39.78    -0.271 OA
ATOM   1157  CB  TYR A 443      96.185  71.662  32.271  1.00 50.12     0.058 C 
ATOM   1158  CG  TYR A 443      97.378  70.783  32.128  1.00 41.73    -0.020 A 
ATOM   1159  CD1 TYR A 443      97.602  69.739  33.022  1.00 50.12    -0.002 A 
ATOM   1160  CD2 TYR A 443      98.325  71.033  31.147  1.00 50.61    -0.002 A 
ATOM   1161  CE1 TYR A 443      98.729  68.917  32.915  1.00 43.81     0.024 A 
ATOM   1162  CE2 TYR A 443      99.455  70.233  31.023  1.00 54.30     0.024 A 
ATOM   1163  CZ  TYR A 443      99.639  69.169  31.905  1.00 53.78     0.089 A 
ATOM   1164  OH  TYR A 443     100.746  68.362  31.782  1.00 55.86    -0.359 OA
ATOM   1165  HH  TYR A 443     101.371  68.535  31.088  1.00  0.00     0.218 HD
ATOM   1166  N   GLN A 444      97.373  74.529  31.887  1.00 57.13    -0.338 N 
ATOM   1167  HN  GLN A 444      96.441  74.574  31.474  1.00  0.00     0.164 HD
ATOM   1168  CA  GLN A 444      98.392  75.485  31.440  1.00 62.63     0.160 C 
ATOM   1169  C   GLN A 444      99.089  76.227  32.600  1.00 60.19     0.251 C 
ATOM   1170  O   GLN A 444     100.312  76.375  32.588  1.00 65.40    -0.271 OA
ATOM   1171  CB  GLN A 444      97.818  76.490  30.413  1.00 64.22     0.042 C 
ATOM   1172  CG  GLN A 444      97.151  75.881  29.163  1.00 68.91     0.090 C 
ATOM   1173  CD  GLN A 444      97.652  74.473  28.813  1.00 76.90     0.227 C 
ATOM   1174  OE1 GLN A 444      96.877  73.508  28.763  1.00 83.60    -0.273 OA
ATOM   1175  NE2 GLN A 444      98.947  74.360  28.547  1.00 90.65    -0.369 N 
ATOM   1176 1HE2 GLN A 444      99.280  73.424  28.314  1.00  0.00     0.159 HD
ATOM   1177 2HE2 GLN A 444      99.585  75.155  28.588  1.00  0.00     0.159 HD
ATOM   1178  N   GLU A 445      98.320  76.694  33.586  1.00 55.88    -0.338 N 
ATOM   1179  HN  GLU A 445      97.325  76.468  33.588  1.00  0.00     0.164 HD
ATOM   1180  CA  GLU A 445      98.866  77.526  34.670  1.00 59.99     0.160 C 
ATOM   1181  C   GLU A 445      99.613  76.687  35.720  1.00 61.46     0.251 C 
ATOM   1182  O   GLU A 445     100.604  77.132  36.306  1.00 55.76    -0.271 OA
ATOM   1183  CB  GLU A 445      97.756  78.347  35.344  1.00 69.34     0.043 C 
ATOM   1184  CG  GLU A 445      97.346  79.623  34.611  1.00 85.00     0.100 C 
ATOM   1185  CD  GLU A 445      98.482  80.208  33.782  1.00109.33     0.185 C 
ATOM   1186  OE1 GLU A 445      99.456  80.725  34.371  1.00100.61    -0.647 OA
ATOM   1187  OE2 GLU A 445      98.420  80.123  32.538  1.00119.73    -0.647 OA
ATOM   1188  N   ASN A 446      99.126  75.465  35.929  1.00 57.74    -0.337 N 
ATOM   1189  HN  ASN A 446      98.456  75.092  35.256  1.00  0.00     0.164 HD
ATOM   1190  CA  ASN A 446      99.498  74.628  37.070  1.00 47.25     0.169 C 
ATOM   1191  C   ASN A 446      99.108  73.196  36.742  1.00 47.14     0.251 C 
ATOM   1192  O   ASN A 446      97.921  72.886  36.529  1.00 45.67    -0.271 OA
ATOM   1193  CB  ASN A 446      98.772  75.110  38.335  1.00 47.36     0.119 C 
ATOM   1194  CG  ASN A 446      98.942  74.176  39.514  1.00 44.13     0.230 C 
ATOM   1195  OD1 ASN A 446      99.687  73.210  39.465  1.00 54.29    -0.273 OA
ATOM   1196  ND2 ASN A 446      98.275  74.492  40.599  1.00 49.36    -0.369 N 
ATOM   1197 1HD2 ASN A 446      98.390  73.863  41.393  1.00  0.00     0.159 HD
ATOM   1198 2HD2 ASN A 446      97.653  75.299  40.640  1.00  0.00     0.159 HD
ATOM   1199  N   GLN A 447     100.109  72.331  36.668  1.00 44.84    -0.337 N 
ATOM   1200  HN  GLN A 447     101.041  72.613  36.973  1.00  0.00     0.164 HD
ATOM   1201  CA  GLN A 447      99.898  70.979  36.156  1.00 47.10     0.160 C 
ATOM   1202  C   GLN A 447      99.520  69.950  37.213  1.00 45.47     0.251 C 
ATOM   1203  O   GLN A 447      99.243  68.799  36.870  1.00 54.29    -0.271 OA
ATOM   1204  CB  GLN A 447     101.092  70.492  35.324  1.00 43.04     0.042 C 
ATOM   1205  CG  GLN A 447     101.316  71.311  34.055  1.00 48.62     0.090 C 
ATOM   1206  CD  GLN A 447     102.017  72.643  34.336  1.00 59.06     0.227 C 
ATOM   1207  OE1 GLN A 447     103.066  72.683  34.985  1.00 57.48    -0.273 OA
ATOM   1208  NE2 GLN A 447     101.416  73.741  33.880  1.00 57.17    -0.369 N 
ATOM   1209 1HE2 GLN A 447     100.549  73.708  33.344  1.00  0.00     0.159 HD
ATOM   1210 2HE2 GLN A 447     101.883  74.628  34.067  1.00  0.00     0.159 HD
ATOM   1211  N   ASN A 448      99.542  70.324  38.496  1.00 43.07    -0.337 N 
ATOM   1212  HN  ASN A 448      99.816  71.272  38.753  1.00  0.00     0.164 HD
ATOM   1213  CA  ASN A 448      99.168  69.355  39.527  1.00 37.96     0.169 C 
ATOM   1214  C   ASN A 448      97.759  68.825  39.296  1.00 36.87     0.251 C 
ATOM   1215  O   ASN A 448      96.817  69.596  39.008  1.00 35.00    -0.271 OA
ATOM   1216  CB  ASN A 448      99.263  69.970  40.904  1.00 39.86     0.119 C 
ATOM   1217  CG  ASN A 448     100.663  70.162  41.322  1.00 42.76     0.230 C 
ATOM   1218  OD1 ASN A 448     101.098  71.274  41.586  1.00 53.77    -0.273 OA
ATOM   1219  ND2 ASN A 448     101.425  69.099  41.264  1.00 49.65    -0.369 N 
ATOM   1220 1HD2 ASN A 448     102.394  69.232  41.553  1.00  0.00     0.159 HD
ATOM   1221 2HD2 ASN A 448     101.062  68.171  41.044  1.00  0.00     0.159 HD
ATOM   1222  N   ASN A 449      97.632  67.509  39.414  1.00 33.78    -0.337 N 
ATOM   1223  HN  ASN A 449      98.450  66.952  39.662  1.00  0.00     0.164 HD
ATOM   1224  CA  ASN A 449      96.372  66.846  39.202  1.00 35.53     0.169 C 
ATOM   1225  C   ASN A 449      95.635  66.580  40.511  1.00 35.30     0.251 C 
ATOM   1226  O   ASN A 449      95.943  65.630  41.244  1.00 37.28    -0.271 OA
ATOM   1227  CB  ASN A 449      96.564  65.554  38.417  1.00 36.13     0.119 C 
ATOM   1228  CG  ASN A 449      95.228  64.923  38.006  1.00 37.84     0.230 C 
ATOM   1229  OD1 ASN A 449      94.323  64.751  38.825  1.00 37.28    -0.273 OA
ATOM   1230  ND2 ASN A 449      95.110  64.575  36.738  1.00 35.48    -0.369 N 
ATOM   1231 1HD2 ASN A 449      95.859  64.717  36.060  1.00  0.00     0.159 HD
ATOM   1232 2HD2 ASN A 449      94.221  64.155  36.465  1.00  0.00     0.159 HD
ATOM   1233  N   HIS A 450      94.631  67.410  40.772  1.00 33.15    -0.337 N 
ATOM   1234  HN  HIS A 450      94.303  68.030  40.031  1.00  0.00     0.164 HD
ATOM   1235  CA  HIS A 450      93.980  67.470  42.073  1.00 31.98     0.165 C 
ATOM   1236  C   HIS A 450      92.857  66.459  42.228  1.00 33.68     0.251 C 
ATOM   1237  O   HIS A 450      92.245  66.343  43.327  1.00 31.19    -0.271 OA
ATOM   1238  CB  HIS A 450      93.463  68.892  42.336  1.00 29.03     0.077 C 
ATOM   1239  CG  HIS A 450      94.536  69.944  42.282  1.00 33.46     0.054 A 
ATOM   1240  ND1 HIS A 450      94.841  70.647  41.130  1.00 36.87    -0.340 N 
ATOM   1241  HD1 HIS A 450      94.386  70.523  40.226  1.00  0.00     0.167 HD
ATOM   1242  CD2 HIS A 450      95.388  70.397  43.231  1.00 29.23     0.086 A 
ATOM   1243  CE1 HIS A 450      95.814  71.504  41.384  1.00 38.73     0.151 A 
ATOM   1244  NE2 HIS A 450      96.143  71.396  42.662  1.00 30.45    -0.336 N 
ATOM   1245  HE2 HIS A 450      96.842  71.961  43.145  1.00  0.00     0.168 HD
ATOM   1246  N   ALA A 451      92.564  65.747  41.132  1.00 29.88    -0.338 N 
ATOM   1247  HN  ALA A 451      93.089  65.914  40.273  1.00  0.00     0.164 HD
ATOM   1248  CA  ALA A 451      91.506  64.734  41.141  1.00 28.46     0.159 C 
ATOM   1249  C   ALA A 451      92.132  63.389  41.453  1.00 30.04     0.251 C 
ATOM   1250  O   ALA A 451      91.489  62.532  42.063  1.00 31.88    -0.271 OA
ATOM   1251  CB  ALA A 451      90.805  64.673  39.781  1.00 25.26     0.034 C 
ATOM   1252  N   PHE A 452      93.344  63.164  40.940  1.00 33.57    -0.337 N 
ATOM   1253  HN  PHE A 452      93.857  63.933  40.509  1.00  0.00     0.164 HD
ATOM   1254  CA  PHE A 452      93.956  61.817  40.986  1.00 34.67     0.164 C 
ATOM   1255  C   PHE A 452      95.218  61.709  41.832  1.00 35.27     0.251 C 
ATOM   1256  O   PHE A 452      95.550  60.619  42.281  1.00 34.74    -0.271 OA
ATOM   1257  CB  PHE A 452      94.267  61.303  39.585  1.00 34.44     0.058 C 
ATOM   1258  CG  PHE A 452      93.047  60.899  38.813  1.00 41.14    -0.020 A 
ATOM   1259  CD1 PHE A 452      92.549  59.606  38.905  1.00 35.20    -0.004 A 
ATOM   1260  CD2 PHE A 452      92.372  61.826  38.016  1.00 36.73    -0.004 A 
ATOM   1261  CE1 PHE A 452      91.395  59.237  38.205  1.00 42.50    -0.000 A 
ATOM   1262  CE2 PHE A 452      91.221  61.466  37.308  1.00 35.11    -0.000 A 
ATOM   1263  CZ  PHE A 452      90.721  60.176  37.406  1.00 36.35     0.000 A 
ATOM   1264  N   ASP A 453      95.977  62.800  41.952  1.00 33.70    -0.337 N 
ATOM   1265  HN  ASP A 453      95.648  63.684  41.562  1.00  0.00     0.164 HD
ATOM   1266  CA  ASP A 453      97.293  62.752  42.643  1.00 36.70     0.170 C 
ATOM   1267  C   ASP A 453      97.291  63.389  44.024  1.00 39.74     0.252 C 
ATOM   1268  O   ASP A 453      97.942  62.877  44.907  1.00 41.44    -0.271 OA
ATOM   1269  CB  ASP A 453      98.433  63.408  41.842  1.00 35.67     0.129 C 
ATOM   1270  CG  ASP A 453      98.593  62.827  40.449  1.00 43.32     0.188 C 
ATOM   1271  OD1 ASP A 453      98.150  61.686  40.225  1.00 39.23    -0.647 OA
ATOM   1272  OD2 ASP A 453      99.128  63.537  39.565  1.00 48.38    -0.647 OA
ATOM   1273  N   THR A 454      96.694  64.567  44.173  1.00 36.09    -0.336 N 
ATOM   1274  HN  THR A 454      96.161  64.979  43.407  1.00  0.00     0.164 HD
ATOM   1275  CA  THR A 454      96.814  65.260  45.447  1.00 41.47     0.186 C 
ATOM   1276  C   THR A 454      96.076  64.472  46.559  1.00 34.98     0.253 C 
ATOM   1277  O   THR A 454      94.972  63.969  46.339  1.00 32.33    -0.270 OA
ATOM   1278  CB  THR A 454      96.303  66.728  45.368  1.00 40.71     0.140 C 
ATOM   1279  OG1 THR A 454      94.882  66.746  45.291  1.00 60.37    -0.382 OA
ATOM   1280  HG1 THR A 454      94.535  66.291  46.049  1.00  0.00     0.210 HD
ATOM   1281  CG2 THR A 454      96.853  67.448  44.168  1.00 45.83     0.034 C 
ATOM   1282  N   LYS A 455      96.682  64.369  47.744  1.00 31.17    -0.337 N 
ATOM   1283  HN  LYS A 455      97.618  64.758  47.858  1.00  0.00     0.164 HD
ATOM   1284  CA  LYS A 455      96.041  63.713  48.884  1.00 30.71     0.159 C 
ATOM   1285  C   LYS A 455      95.883  64.650  50.071  1.00 30.29     0.251 C 
ATOM   1286  O   LYS A 455      96.868  65.208  50.563  1.00 33.14    -0.271 OA
ATOM   1287  CB  LYS A 455      96.832  62.468  49.320  1.00 31.18     0.032 C 
ATOM   1288  CG  LYS A 455      96.683  61.259  48.388  1.00 31.63     0.004 C 
ATOM   1289  CD  LYS A 455      97.757  60.233  48.677  1.00 34.46     0.032 C 
ATOM   1290  CE  LYS A 455      97.242  58.848  48.409  1.00 35.59     0.206 C 
ATOM   1291  NZ  LYS A 455      98.282  57.831  48.709  1.00 46.06    -0.064 N 
ATOM   1292  HZ1 LYS A 455      97.932  56.890  48.527  1.00  0.00     0.275 HD
ATOM   1293  HZ2 LYS A 455      98.637  57.924  49.661  1.00  0.00     0.275 HD
ATOM   1294  HZ3 LYS A 455      99.148  58.016  48.203  1.00  0.00     0.275 HD
ATOM   1295  N   ARG A 456      94.654  64.805  50.555  1.00 28.74    -0.338 N 
ATOM   1296  HN  ARG A 456      93.882  64.272  50.155  1.00  0.00     0.164 HD
ATOM   1297  CA  ARG A 456      94.400  65.737  51.660  1.00 28.27     0.159 C 
ATOM   1298  C   ARG A 456      93.477  65.040  52.626  1.00 32.19     0.251 C 
ATOM   1299  O   ARG A 456      92.813  64.082  52.250  1.00 31.58    -0.271 OA
ATOM   1300  CB  ARG A 456      93.732  67.009  51.115  1.00 31.73     0.034 C 
ATOM   1301  CG  ARG A 456      94.694  67.896  50.301  1.00 29.61     0.027 C 
ATOM   1302  CD  ARG A 456      95.824  68.454  51.224  1.00 31.61     0.116 C 
ATOM   1303  NE  ARG A 456      96.882  69.131  50.471  1.00 31.22    -0.212 N 
ATOM   1304  HE  ARG A 456      97.737  68.613  50.266  1.00  0.00     0.178 HD
ATOM   1305  CZ  ARG A 456      96.786  70.390  50.039  1.00 41.92     0.666 C 
ATOM   1306  NH1 ARG A 456      95.740  71.143  50.375  1.00 30.83    -0.235 N 
ATOM   1307 1HH1 ARG A 456      95.667  72.105  50.045  1.00  0.00     0.174 HD
ATOM   1308 2HH1 ARG A 456      94.983  70.733  50.921  1.00  0.00     0.174 HD
ATOM   1309  NH2 ARG A 456      97.768  70.922  49.331  1.00 45.23    -0.235 N 
ATOM   1310 1HH2 ARG A 456      97.695  71.884  49.001  1.00  0.00     0.174 HD
ATOM   1311 2HH2 ARG A 456      98.569  70.345  49.074  1.00  0.00     0.174 HD
ATOM   1312  N   SER A 457      93.478  65.448  53.883  1.00 28.74    -0.336 N 
ATOM   1313  HN  SER A 457      94.149  66.149  54.199  1.00  0.00     0.164 HD
ATOM   1314  CA  SER A 457      92.508  64.883  54.810  1.00 35.36     0.189 C 
ATOM   1315  C   SER A 457      91.088  65.152  54.333  1.00 30.74     0.257 C 
ATOM   1316  O   SER A 457      90.738  66.253  53.900  1.00 32.28    -0.270 OA
ATOM   1317  CB  SER A 457      92.710  65.362  56.257  1.00 36.24     0.169 C 
ATOM   1318  OG  SER A 457      91.602  64.996  57.077  1.00 35.77    -0.380 OA
ATOM   1319  HG  SER A 457      91.727  65.292  57.971  1.00  0.00     0.211 HD
ATOM   1320  N   PRO A 458      90.311  64.087  54.294  1.00 29.68    -0.312 N 
ATOM   1321  CA  PRO A 458      88.920  64.211  53.942  1.00 28.97     0.163 C 
ATOM   1322  C   PRO A 458      88.068  64.816  55.082  1.00 32.00     0.251 C 
ATOM   1323  O   PRO A 458      86.910  65.159  54.848  1.00 29.92    -0.271 OA
ATOM   1324  CB  PRO A 458      88.527  62.771  53.542  1.00 24.35     0.034 C 
ATOM   1325  CG  PRO A 458      89.378  61.924  54.390  1.00 27.36     0.027 C 
ATOM   1326  CD  PRO A 458      90.692  62.696  54.590  1.00 27.96     0.105 C 
ATOM   1327  N   ALA A 459      88.659  65.055  56.262  1.00 28.72    -0.338 N 
ATOM   1328  HN  ALA A 459      89.637  64.796  56.387  1.00  0.00     0.164 HD
ATOM   1329  CA  ALA A 459      87.927  65.689  57.396  1.00 29.91     0.159 C 
ATOM   1330  C   ALA A 459      86.583  65.027  57.686  1.00 31.64     0.251 C 
ATOM   1331  O   ALA A 459      86.483  63.813  57.650  1.00 32.88    -0.271 OA
ATOM   1332  CB  ALA A 459      87.721  67.213  57.148  1.00 27.47     0.034 C 
ATOM   1333  N   SER A 460      85.538  65.836  57.928  1.00 31.70    -0.336 N 
ATOM   1334  HN  SER A 460      85.647  66.840  57.786  1.00  0.00     0.164 HD
ATOM   1335  CA  SER A 460      84.246  65.321  58.390  1.00 28.22     0.189 C 
ATOM   1336  C   SER A 460      83.519  64.408  57.434  1.00 30.04     0.254 C 
ATOM   1337  O   SER A 460      82.617  63.680  57.854  1.00 30.38    -0.270 OA
ATOM   1338  CB  SER A 460      83.296  66.449  58.818  1.00 28.27     0.169 C 
ATOM   1339  OG  SER A 460      83.733  66.980  60.056  1.00 36.95    -0.380 OA
ATOM   1340  HG  SER A 460      83.145  67.678  60.321  1.00  0.00     0.211 HD
ATOM   1341  N   THR A 461      83.882  64.439  56.149  1.00 23.60    -0.336 N 
ATOM   1342  HN  THR A 461      84.534  65.148  55.814  1.00  0.00     0.164 HD
ATOM   1343  CA  THR A 461      83.333  63.444  55.228  1.00 26.50     0.186 C 
ATOM   1344  C   THR A 461      83.818  62.030  55.530  1.00 24.82     0.253 C 
ATOM   1345  O   THR A 461      83.428  61.071  54.853  1.00 31.58    -0.270 OA
ATOM   1346  CB  THR A 461      83.634  63.775  53.742  1.00 24.31     0.140 C 
ATOM   1347  OG1 THR A 461      85.040  63.645  53.479  1.00 25.17    -0.382 OA
ATOM   1348  HG1 THR A 461      85.224  63.848  52.569  1.00  0.00     0.210 HD
ATOM   1349  CG2 THR A 461      83.169  65.157  53.410  1.00 21.89     0.034 C 
ATOM   1350  N   THR A 462      84.711  61.921  56.504  1.00 24.30    -0.336 N 
ATOM   1351  HN  THR A 462      85.114  62.772  56.897  1.00  0.00     0.164 HD
ATOM   1352  CA  THR A 462      85.140  60.632  57.036  1.00 30.69     0.186 C 
ATOM   1353  C   THR A 462      84.024  60.040  57.883  1.00 30.40     0.253 C 
ATOM   1354  O   THR A 462      83.888  58.793  57.974  1.00 32.52    -0.270 OA
ATOM   1355  CB  THR A 462      86.384  60.832  57.916  1.00 30.67     0.140 C 
ATOM   1356  OG1 THR A 462      87.370  61.578  57.180  1.00 35.65    -0.382 OA
ATOM   1357  HG1 THR A 462      87.029  62.407  56.865  1.00  0.00     0.210 HD
ATOM   1358  CG2 THR A 462      86.937  59.490  58.427  1.00 28.58     0.034 C 
ATOM   1359  N   LYS A 463      83.230  60.920  58.519  1.00 31.00    -0.337 N 
ATOM   1360  HN  LYS A 463      83.273  61.910  58.275  1.00  0.00     0.164 HD
ATOM   1361  CA  LYS A 463      82.291  60.461  59.573  1.00 30.04     0.160 C 
ATOM   1362  C   LYS A 463      81.233  59.454  59.120  1.00 31.98     0.254 C 
ATOM   1363  O   LYS A 463      81.049  58.428  59.787  1.00 33.56    -0.270 OA
ATOM   1364  CB  LYS A 463      81.661  61.626  60.319  1.00 31.37     0.032 C 
ATOM   1365  CG  LYS A 463      82.635  62.369  61.212  1.00 33.81     0.004 C 
ATOM   1366  CD  LYS A 463      82.115  63.750  61.500  1.00 29.57     0.032 C 
ATOM   1367  CE  LYS A 463      83.022  64.472  62.484  1.00 27.57     0.206 C 
ATOM   1368  NZ  LYS A 463      82.812  65.974  62.394  1.00 29.25    -0.064 N 
ATOM   1369  HZ1 LYS A 463      83.420  66.458  63.054  1.00  0.00     0.275 HD
ATOM   1370  HZ2 LYS A 463      81.833  66.229  62.523  1.00  0.00     0.275 HD
ATOM   1371  HZ3 LYS A 463      82.934  66.318  61.442  1.00  0.00     0.275 HD
ATOM   1372  N   PRO A 464      80.585  59.663  57.968  1.00 30.22    -0.312 N 
ATOM   1373  CA  PRO A 464      79.572  58.674  57.589  1.00 29.85     0.163 C 
ATOM   1374  C   PRO A 464      80.195  57.300  57.330  1.00 29.70     0.251 C 
ATOM   1375  O   PRO A 464      79.562  56.292  57.609  1.00 29.04    -0.271 OA
ATOM   1376  CB  PRO A 464      78.932  59.250  56.341  1.00 27.98     0.034 C 
ATOM   1377  CG  PRO A 464      79.225  60.769  56.432  1.00 28.99     0.027 C 
ATOM   1378  CD  PRO A 464      80.581  60.825  57.063  1.00 26.42     0.105 C 
ATOM   1379  N   LEU A 465      81.440  57.255  56.870  1.00 28.82    -0.338 N 
ATOM   1380  HN  LEU A 465      82.017  58.096  56.866  1.00  0.00     0.164 HD
ATOM   1381  CA  LEU A 465      81.977  55.989  56.369  1.00 29.84     0.159 C 
ATOM   1382  C   LEU A 465      82.582  55.170  57.500  1.00 33.78     0.251 C 
ATOM   1383  O   LEU A 465      82.307  53.979  57.615  1.00 37.61    -0.271 OA
ATOM   1384  CB  LEU A 465      83.029  56.230  55.277  1.00 28.11     0.032 C 
ATOM   1385  CG  LEU A 465      82.523  56.811  53.969  1.00 29.50     0.002 C 
ATOM   1386  CD1 LEU A 465      83.713  57.399  53.225  1.00 33.21     0.000 C 
ATOM   1387  CD2 LEU A 465      81.841  55.719  53.120  1.00 29.73     0.000 C 
ATOM   1388  N   LEU A 466      83.355  55.829  58.365  1.00 32.24    -0.338 N 
ATOM   1389  HN  LEU A 466      83.302  56.847  58.402  1.00  0.00     0.164 HD
ATOM   1390  CA  LEU A 466      84.271  55.136  59.256  1.00 29.66     0.159 C 
ATOM   1391  C   LEU A 466      83.696  55.061  60.684  1.00 32.12     0.251 C 
ATOM   1392  O   LEU A 466      84.017  54.144  61.447  1.00 27.01    -0.271 OA
ATOM   1393  CB  LEU A 466      85.661  55.797  59.227  1.00 30.26     0.032 C 
ATOM   1394  CG  LEU A 466      86.770  55.208  60.100  1.00 36.07     0.002 C 
ATOM   1395  CD1 LEU A 466      88.126  55.438  59.440  1.00 36.84     0.000 C 
ATOM   1396  CD2 LEU A 466      86.727  55.803  61.509  1.00 28.04     0.000 C 
ATOM   1397  N   ALA A 467      82.812  56.002  61.002  1.00 34.00    -0.338 N 
ATOM   1398  HN  ALA A 467      82.566  56.699  60.299  1.00  0.00     0.164 HD
ATOM   1399  CA  ALA A 467      82.170  56.081  62.331  1.00 34.39     0.159 C 
ATOM   1400  C   ALA A 467      80.726  55.617  62.233  1.00 35.10     0.251 C 
ATOM   1401  O   ALA A 467      80.435  54.481  62.610  1.00 33.12    -0.271 OA
ATOM   1402  CB  ALA A 467      82.242  57.541  62.922  1.00 30.20     0.034 C 
ATOM   1403  N   TYR A 468      79.847  56.467  61.679  1.00 27.43    -0.337 N 
ATOM   1404  HN  TYR A 468      80.186  57.294  61.188  1.00  0.00     0.164 HD
ATOM   1405  CA  TYR A 468      78.429  56.223  61.770  1.00 29.73     0.164 C 
ATOM   1406  C   TYR A 468      77.962  55.032  60.971  1.00 36.19     0.251 C 
ATOM   1407  O   TYR A 468      77.293  54.159  61.527  1.00 35.20    -0.271 OA
ATOM   1408  CB  TYR A 468      77.613  57.473  61.437  1.00 27.05     0.058 C 
ATOM   1409  CG  TYR A 468      78.006  58.697  62.267  1.00 28.30    -0.020 A 
ATOM   1410  CD1 TYR A 468      78.174  58.613  63.645  1.00 30.90    -0.002 A 
ATOM   1411  CD2 TYR A 468      78.202  59.940  61.664  1.00 28.80    -0.002 A 
ATOM   1412  CE1 TYR A 468      78.462  59.736  64.410  1.00 27.45     0.024 A 
ATOM   1413  CE2 TYR A 468      78.528  61.052  62.424  1.00 27.74     0.024 A 
ATOM   1414  CZ  TYR A 468      78.642  60.937  63.790  1.00 28.26     0.089 A 
ATOM   1415  OH  TYR A 468      79.004  62.019  64.547  1.00 30.68    -0.359 OA
ATOM   1416  HH  TYR A 468      79.083  61.940  65.490  1.00  0.00     0.218 HD
ATOM   1417  N   GLY A 469      78.361  54.943  59.698  1.00 31.89    -0.336 N 
ATOM   1418  HN  GLY A 469      78.940  55.678  59.291  1.00  0.00     0.164 HD
ATOM   1419  CA  GLY A 469      77.965  53.787  58.889  1.00 34.07     0.189 C 
ATOM   1420  C   GLY A 469      78.358  52.431  59.488  1.00 39.84     0.253 C 
ATOM   1421  O   GLY A 469      77.559  51.459  59.457  1.00 36.83    -0.270 OA
ATOM   1422  N   ILE A 470      79.595  52.340  59.990  1.00 39.92    -0.337 N 
ATOM   1423  HN  ILE A 470      80.224  53.138  59.897  1.00  0.00     0.164 HD
ATOM   1424  CA  ILE A 470      80.084  51.121  60.676  1.00 38.29     0.159 C 
ATOM   1425  C   ILE A 470      79.294  50.772  61.964  1.00 38.02     0.251 C 
ATOM   1426  O   ILE A 470      78.828  49.643  62.139  1.00 44.72    -0.271 OA
ATOM   1427  CB  ILE A 470      81.631  51.176  60.921  1.00 35.77     0.029 C 
ATOM   1428  CG1 ILE A 470      82.381  51.289  59.585  1.00 29.38     0.002 C 
ATOM   1429  CG2 ILE A 470      82.115  49.901  61.643  1.00 29.80     0.002 C 
ATOM   1430  CD1 ILE A 470      83.870  51.112  59.710  1.00 28.82     0.000 C 
ATOM   1431  N   ALA A 471      79.018  51.793  62.768  1.00 41.30    -0.338 N 
ATOM   1432  HN  ALA A 471      79.323  52.727  62.493  1.00  0.00     0.164 HD
ATOM   1433  CA  ALA A 471      78.299  51.637  64.026  1.00 40.85     0.159 C 
ATOM   1434  C   ALA A 471      76.894  51.126  63.779  1.00 38.69     0.251 C 
ATOM   1435  O   ALA A 471      76.404  50.281  64.534  1.00 39.60    -0.271 OA
ATOM   1436  CB  ALA A 471      78.257  52.946  64.772  1.00 34.60     0.034 C 
ATOM   1437  N   ILE A 472      76.255  51.635  62.724  1.00 35.35    -0.338 N 
ATOM   1438  HN  ILE A 472      76.701  52.379  62.188  1.00  0.00     0.164 HD
ATOM   1439  CA  ILE A 472      74.933  51.159  62.311  1.00 38.31     0.159 C 
ATOM   1440  C   ILE A 472      75.009  49.728  61.777  1.00 41.10     0.251 C 
ATOM   1441  O   ILE A 472      74.151  48.899  62.091  1.00 43.44    -0.271 OA
ATOM   1442  CB  ILE A 472      74.290  52.056  61.218  1.00 39.62     0.029 C 
ATOM   1443  CG1 ILE A 472      74.015  53.461  61.749  1.00 35.71     0.002 C 
ATOM   1444  CG2 ILE A 472      72.998  51.395  60.670  1.00 40.07     0.002 C 
ATOM   1445  CD1 ILE A 472      73.619  54.486  60.676  1.00 36.40     0.000 C 
ATOM   1446  N   ASP A 473      76.022  49.454  60.948  1.00 43.26    -0.337 N 
ATOM   1447  HN  ASP A 473      76.734  50.164  60.778  1.00  0.00     0.164 HD
ATOM   1448  CA  ASP A 473      76.128  48.165  60.285  1.00 39.82     0.170 C 
ATOM   1449  C   ASP A 473      76.346  47.096  61.333  1.00 40.22     0.251 C 
ATOM   1450  O   ASP A 473      75.975  45.955  61.126  1.00 40.47    -0.271 OA
ATOM   1451  CB  ASP A 473      77.266  48.145  59.266  1.00 37.27     0.129 C 
ATOM   1452  CG  ASP A 473      77.108  47.036  58.221  1.00 41.91     0.188 C 
ATOM   1453  OD1 ASP A 473      76.230  47.159  57.334  1.00 37.98    -0.647 OA
ATOM   1454  OD2 ASP A 473      77.903  46.059  58.254  1.00 39.55    -0.647 OA
ATOM   1455  N   GLN A 474      76.985  47.471  62.442  1.00 44.42    -0.337 N 
ATOM   1456  HN  GLN A 474      77.307  48.435  62.524  1.00  0.00     0.164 HD
ATOM   1457  CA  GLN A 474      77.239  46.543  63.544  1.00 42.20     0.160 C 
ATOM   1458  C   GLN A 474      76.066  46.420  64.490  1.00 43.17     0.251 C 
ATOM   1459  O   GLN A 474      76.089  45.614  65.391  1.00 38.00    -0.271 OA
ATOM   1460  CB  GLN A 474      78.511  46.926  64.324  1.00 38.23     0.042 C 
ATOM   1461  CG  GLN A 474      79.805  46.762  63.527  1.00 37.06     0.090 C 
ATOM   1462  CD  GLN A 474      80.182  45.309  63.265  1.00 39.98     0.227 C 
ATOM   1463  OE1 GLN A 474      80.083  44.462  64.152  1.00 37.55    -0.273 OA
ATOM   1464  NE2 GLN A 474      80.614  45.012  62.042  1.00 38.25    -0.369 N 
ATOM   1465 1HE2 GLN A 474      80.866  44.039  61.867  1.00  0.00     0.159 HD
ATOM   1466 2HE2 GLN A 474      80.696  45.714  61.307  1.00  0.00     0.159 HD
ATOM   1467  N   GLY A 475      75.055  47.258  64.322  1.00 42.94    -0.336 N 
ATOM   1468  HN  GLY A 475      75.098  47.960  63.583  1.00  0.00     0.164 HD
ATOM   1469  CA  GLY A 475      73.880  47.186  65.184  1.00 41.79     0.189 C 
ATOM   1470  C   GLY A 475      74.121  47.845  66.536  1.00 47.68     0.253 C 
ATOM   1471  O   GLY A 475      73.443  47.537  67.513  1.00 41.38    -0.270 OA
ATOM   1472  N   LEU A 476      75.061  48.787  66.589  1.00 45.58    -0.337 N 
ATOM   1473  HN  LEU A 476      75.607  48.993  65.753  1.00  0.00     0.164 HD
ATOM   1474  CA  LEU A 476      75.328  49.531  67.816  1.00 42.24     0.159 C 
ATOM   1475  C   LEU A 476      74.589  50.860  67.795  1.00 44.93     0.251 C 
ATOM   1476  O   LEU A 476      74.727  51.667  68.685  1.00 43.46    -0.271 OA
ATOM   1477  CB  LEU A 476      76.837  49.743  67.979  1.00 40.59     0.032 C 
ATOM   1478  CG  LEU A 476      77.661  48.448  67.863  1.00 40.82     0.002 C 
ATOM   1479  CD1 LEU A 476      79.122  48.713  67.574  1.00 41.51     0.000 C 
ATOM   1480  CD2 LEU A 476      77.501  47.596  69.087  1.00 38.08     0.000 C 
ATOM   1481  N   MET A 477      73.825  51.105  66.742  1.00 44.39    -0.337 N 
ATOM   1482  HN  MET A 477      73.612  50.355  66.085  1.00  0.00     0.164 HD
ATOM   1483  CA  MET A 477      73.292  52.427  66.519  1.00 40.41     0.160 C 
ATOM   1484  C   MET A 477      72.124  52.349  65.518  1.00 39.77     0.251 C 
ATOM   1485  O   MET A 477      72.209  51.606  64.538  1.00 42.62    -0.271 OA
ATOM   1486  CB  MET A 477      74.431  53.299  65.976  1.00 47.39     0.043 C 
ATOM   1487  CG  MET A 477      74.038  54.661  65.506  1.00 44.80     0.060 C 
ATOM   1488  SD  MET A 477      75.473  55.693  65.140  1.00 38.90    -0.139 SA
ATOM   1489  CE  MET A 477      76.405  55.607  66.630  1.00 34.63     0.069 C 
ATOM   1490  N   GLY A 478      71.053  53.119  65.749  1.00 36.43    -0.336 N 
ATOM   1491  HN  GLY A 478      70.939  53.554  66.664  1.00  0.00     0.164 HD
ATOM   1492  CA  GLY A 478      70.034  53.351  64.707  1.00 34.59     0.189 C 
ATOM   1493  C   GLY A 478      69.910  54.825  64.322  1.00 40.93     0.253 C 
ATOM   1494  O   GLY A 478      70.568  55.671  64.913  1.00 39.85    -0.270 OA
ATOM   1495  N   SER A 479      68.985  55.142  63.408  1.00 43.25    -0.335 N 
ATOM   1496  HN  SER A 479      68.311  54.430  63.127  1.00  0.00     0.164 HD
ATOM   1497  CA  SER A 479      68.902  56.474  62.793  1.00 43.61     0.189 C 
ATOM   1498  C   SER A 479      68.629  57.615  63.775  1.00 46.52     0.253 C 
ATOM   1499  O   SER A 479      68.967  58.783  63.488  1.00 32.92    -0.270 OA
ATOM   1500  CB  SER A 479      67.876  56.517  61.633  1.00 34.32     0.169 C 
ATOM   1501  OG  SER A 479      66.536  56.600  62.103  1.00 39.09    -0.380 OA
ATOM   1502  HG  SER A 479      65.907  56.626  61.392  1.00  0.00     0.211 HD
ATOM   1503  N   GLU A 480      67.943  57.291  64.871  1.00 39.37    -0.337 N 
ATOM   1504  HN  GLU A 480      67.696  56.315  65.035  1.00  0.00     0.164 HD
ATOM   1505  CA  GLU A 480      67.538  58.302  65.840  1.00 42.24     0.160 C 
ATOM   1506  C   GLU A 480      68.182  58.061  67.216  1.00 43.42     0.251 C 
ATOM   1507  O   GLU A 480      67.712  58.571  68.235  1.00 45.71    -0.271 OA
ATOM   1508  CB  GLU A 480      66.004  58.350  65.961  1.00 40.96     0.043 C 
ATOM   1509  CG  GLU A 480      65.286  58.681  64.670  1.00 42.38     0.100 C 
ATOM   1510  CD  GLU A 480      65.579  60.078  64.167  1.00 35.89     0.185 C 
ATOM   1511  OE1 GLU A 480      65.945  60.951  64.973  1.00 38.60    -0.647 OA
ATOM   1512  OE2 GLU A 480      65.315  60.339  62.984  1.00 40.78    -0.647 OA
ATOM   1513  N   THR A 481      69.276  57.314  67.228  1.00 37.04    -0.336 N 
ATOM   1514  HN  THR A 481      69.572  56.868  66.360  1.00  0.00     0.164 HD
ATOM   1515  CA  THR A 481      70.070  57.104  68.421  1.00 38.30     0.186 C 
ATOM   1516  C   THR A 481      70.615  58.437  68.913  1.00 40.85     0.253 C 
ATOM   1517  O   THR A 481      70.716  59.403  68.149  1.00 39.02    -0.270 OA
ATOM   1518  CB  THR A 481      71.238  56.195  68.089  1.00 39.82     0.140 C 
ATOM   1519  OG1 THR A 481      70.793  54.843  68.023  1.00 36.67    -0.382 OA
ATOM   1520  HG1 THR A 481      71.525  54.274  67.815  1.00  0.00     0.210 HD
ATOM   1521  CG2 THR A 481      72.348  56.330  69.094  1.00 38.82     0.034 C 
ATOM   1522  N   ILE A 482      70.862  58.521  70.217  1.00 49.29    -0.337 N 
ATOM   1523  HN  ILE A 482      70.681  57.708  70.806  1.00  0.00     0.164 HD
ATOM   1524  CA  ILE A 482      71.386  59.743  70.837  1.00 39.54     0.159 C 
ATOM   1525  C   ILE A 482      72.888  59.610  71.128  1.00 42.62     0.251 C 
ATOM   1526  O   ILE A 482      73.359  58.541  71.551  1.00 48.57    -0.271 OA
ATOM   1527  CB  ILE A 482      70.603  60.098  72.123  1.00 42.79     0.029 C 
ATOM   1528  CG1 ILE A 482      69.110  60.281  71.818  1.00 40.39     0.002 C 
ATOM   1529  CG2 ILE A 482      71.125  61.383  72.737  1.00 43.93     0.002 C 
ATOM   1530  CD1 ILE A 482      68.788  61.478  70.935  1.00 37.69     0.000 C 
ATOM   1531  N   LEU A 483      73.647  60.667  70.839  1.00 41.11    -0.338 N 
ATOM   1532  HN  LEU A 483      73.215  61.471  70.384  1.00  0.00     0.164 HD
ATOM   1533  CA  LEU A 483      75.085  60.720  71.151  1.00 36.23     0.159 C 
ATOM   1534  C   LEU A 483      75.406  61.931  71.994  1.00 36.83     0.251 C 
ATOM   1535  O   LEU A 483      74.715  62.958  71.916  1.00 37.69    -0.271 OA
ATOM   1536  CB  LEU A 483      75.936  60.782  69.869  1.00 36.60     0.032 C 
ATOM   1537  CG  LEU A 483      75.613  59.806  68.721  1.00 37.93     0.002 C 
ATOM   1538  CD1 LEU A 483      74.509  60.358  67.822  1.00 30.47     0.000 C 
ATOM   1539  CD2 LEU A 483      76.883  59.538  67.898  1.00 31.52     0.000 C 
ATOM   1540  N   SER A 484      76.484  61.832  72.768  1.00 36.22    -0.336 N 
ATOM   1541  HN  SER A 484      76.995  60.950  72.804  1.00  0.00     0.164 HD
ATOM   1542  CA  SER A 484      76.948  62.959  73.564  1.00 34.74     0.189 C 
ATOM   1543  C   SER A 484      77.764  63.947  72.728  1.00 34.30     0.254 C 
ATOM   1544  O   SER A 484      78.731  63.561  72.075  1.00 35.07    -0.270 OA
ATOM   1545  CB  SER A 484      77.802  62.492  74.727  1.00 38.47     0.169 C 
ATOM   1546  OG  SER A 484      78.336  63.622  75.405  1.00 46.34    -0.380 OA
ATOM   1547  HG  SER A 484      78.871  63.329  76.134  1.00  0.00     0.211 HD
ATOM   1548  N   ASN A 485      77.358  65.215  72.755  1.00 32.84    -0.337 N 
ATOM   1549  HN  ASN A 485      76.408  65.422  73.063  1.00  0.00     0.164 HD
ATOM   1550  CA  ASN A 485      78.223  66.314  72.361  1.00 33.59     0.169 C 
ATOM   1551  C   ASN A 485      78.589  67.181  73.565  1.00 35.48     0.251 C 
ATOM   1552  O   ASN A 485      78.954  68.340  73.411  1.00 38.94    -0.271 OA
ATOM   1553  CB  ASN A 485      77.563  67.159  71.266  1.00 29.96     0.119 C 
ATOM   1554  CG  ASN A 485      78.505  68.153  70.668  1.00 35.78     0.230 C 
ATOM   1555  OD1 ASN A 485      79.621  67.788  70.314  1.00 33.62    -0.273 OA
ATOM   1556  ND2 ASN A 485      78.035  69.410  70.446  1.00 31.35    -0.369 N 
ATOM   1557 1HD2 ASN A 485      78.678  70.088  70.038  1.00  0.00     0.159 HD
ATOM   1558 2HD2 ASN A 485      77.107  69.714  70.740  1.00  0.00     0.159 HD
ATOM   1559  N   TYR A 486      78.508  66.617  74.768  1.00 40.14    -0.337 N 
ATOM   1560  HN  TYR A 486      78.034  65.720  74.872  1.00  0.00     0.164 HD
ATOM   1561  CA  TYR A 486      79.095  67.273  75.954  1.00 44.17     0.164 C 
ATOM   1562  C   TYR A 486      80.602  67.455  75.800  1.00 44.87     0.254 C 
ATOM   1563  O   TYR A 486      81.264  66.583  75.260  1.00 46.35    -0.270 OA
ATOM   1564  CB  TYR A 486      78.808  66.483  77.241  1.00 43.06     0.058 C 
ATOM   1565  CG  TYR A 486      77.359  66.540  77.709  1.00 47.62    -0.020 A 
ATOM   1566  CD1 TYR A 486      76.908  67.572  78.528  1.00 49.10    -0.002 A 
ATOM   1567  CD2 TYR A 486      76.451  65.542  77.352  1.00 42.17    -0.002 A 
ATOM   1568  CE1 TYR A 486      75.593  67.605  78.980  1.00 49.84     0.024 A 
ATOM   1569  CE2 TYR A 486      75.156  65.552  77.807  1.00 47.25     0.024 A 
ATOM   1570  CZ  TYR A 486      74.728  66.582  78.629  1.00 52.07     0.089 A 
ATOM   1571  OH  TYR A 486      73.411  66.630  79.009  1.00 45.35    -0.359 OA
ATOM   1572  HH  TYR A 486      73.118  67.336  79.573  1.00  0.00     0.218 HD
ATOM   1573  N   PRO A 487      81.133  68.567  76.309  1.00 44.14    -0.312 N 
ATOM   1574  CA  PRO A 487      82.562  68.796  76.357  1.00 43.02     0.163 C 
ATOM   1575  C   PRO A 487      83.312  67.598  76.828  1.00 42.95     0.251 C 
ATOM   1576  O   PRO A 487      82.961  67.017  77.843  1.00 45.27    -0.271 OA
ATOM   1577  CB  PRO A 487      82.692  69.900  77.406  1.00 35.27     0.034 C 
ATOM   1578  CG  PRO A 487      81.495  70.726  77.176  1.00 38.30     0.027 C 
ATOM   1579  CD  PRO A 487      80.406  69.818  76.581  1.00 41.52     0.105 C 
ATOM   1580  N   THR A 488      84.347  67.222  76.092  1.00 40.83    -0.336 N 
ATOM   1581  HN  THR A 488      84.533  67.687  75.204  1.00  0.00     0.164 HD
ATOM   1582  CA  THR A 488      85.218  66.152  76.542  1.00 42.06     0.186 C 
ATOM   1583  C   THR A 488      86.622  66.389  76.008  1.00 43.49     0.253 C 
ATOM   1584  O   THR A 488      86.811  67.177  75.077  1.00 44.19    -0.270 OA
ATOM   1585  CB  THR A 488      84.663  64.729  76.197  1.00 45.37     0.140 C 
ATOM   1586  OG1 THR A 488      85.341  63.735  76.992  1.00 41.87    -0.382 OA
ATOM   1587  HG1 THR A 488      85.215  63.952  77.908  1.00  0.00     0.210 HD
ATOM   1588  CG2 THR A 488      84.863  64.385  74.742  1.00 37.25     0.034 C 
ATOM   1589  N   ASN A 489      87.606  65.795  76.675  1.00 42.82    -0.337 N 
ATOM   1590  HN  ASN A 489      87.372  65.218  77.483  1.00  0.00     0.164 HD
ATOM   1591  CA  ASN A 489      89.010  65.935  76.297  1.00 43.94     0.169 C 
ATOM   1592  C   ASN A 489      89.620  64.734  75.586  1.00 41.30     0.251 C 
ATOM   1593  O   ASN A 489      89.294  63.579  75.902  1.00 43.13    -0.271 OA
ATOM   1594  CB  ASN A 489      89.838  66.261  77.530  1.00 42.02     0.119 C 
ATOM   1595  CG  ASN A 489      89.377  67.525  78.180  1.00 43.33     0.230 C 
ATOM   1596  OD1 ASN A 489      88.888  68.424  77.505  1.00 43.55    -0.273 OA
ATOM   1597  ND2 ASN A 489      89.395  67.552  79.496  1.00 46.63    -0.369 N 
ATOM   1598 1HD2 ASN A 489      89.080  68.415  79.940  1.00  0.00     0.159 HD
ATOM   1599 2HD2 ASN A 489      89.802  66.804  80.058  1.00  0.00     0.159 HD
ATOM   1600  N   PHE A 490      90.507  65.006  74.631  1.00 38.47    -0.337 N 
ATOM   1601  HN  PHE A 490      90.521  65.932  74.203  1.00  0.00     0.164 HD
ATOM   1602  CA  PHE A 490      91.465  63.984  74.189  1.00 40.52     0.164 C 
ATOM   1603  C   PHE A 490      92.286  63.489  75.384  1.00 37.93     0.251 C 
ATOM   1604  O   PHE A 490      92.202  64.058  76.467  1.00 45.18    -0.271 OA
ATOM   1605  CB  PHE A 490      92.386  64.533  73.102  1.00 35.27     0.058 C 
ATOM   1606  CG  PHE A 490      91.699  64.745  71.796  1.00 38.01    -0.020 A 
ATOM   1607  CD1 PHE A 490      91.219  63.667  71.072  1.00 34.43    -0.004 A 
ATOM   1608  CD2 PHE A 490      91.476  66.031  71.320  1.00 39.88    -0.004 A 
ATOM   1609  CE1 PHE A 490      90.569  63.855  69.868  1.00 38.17    -0.000 A 
ATOM   1610  CE2 PHE A 490      90.804  66.250  70.123  1.00 37.95    -0.000 A 
ATOM   1611  CZ  PHE A 490      90.361  65.148  69.384  1.00 37.59     0.000 A 
ATOM   1612  N   ALA A 491      93.068  62.436  75.167  1.00 40.39    -0.338 N 
ATOM   1613  HN  ALA A 491      93.105  62.046  74.225  1.00  0.00     0.164 HD
ATOM   1614  CA  ALA A 491      93.879  61.807  76.211  1.00 48.45     0.159 C 
ATOM   1615  C   ALA A 491      94.981  62.716  76.773  1.00 49.80     0.251 C 
ATOM   1616  O   ALA A 491      95.379  62.578  77.930  1.00 52.91    -0.271 OA
ATOM   1617  CB  ALA A 491      94.478  60.516  75.692  1.00 38.60     0.034 C 
ATOM   1618  N   ASN A 492      95.537  63.583  75.934  1.00 49.96    -0.337 N 
ATOM   1619  HN  ASN A 492      95.337  63.527  74.935  1.00  0.00     0.164 HD
ATOM   1620  CA  ASN A 492      96.435  64.617  76.444  1.00 60.78     0.169 C 
ATOM   1621  C   ASN A 492      95.765  65.619  77.391  1.00 60.08     0.251 C 
ATOM   1622  O   ASN A 492      96.445  66.311  78.137  1.00 72.91    -0.271 OA
ATOM   1623  CB  ASN A 492      97.161  65.348  75.313  1.00 56.03     0.119 C 
ATOM   1624  CG  ASN A 492      96.227  65.972  74.323  1.00 52.06     0.230 C 
ATOM   1625  OD1 ASN A 492      95.091  66.314  74.642  1.00 57.43    -0.273 OA
ATOM   1626  ND2 ASN A 492      96.699  66.133  73.104  1.00 55.34    -0.369 N 
ATOM   1627 1HD2 ASN A 492      96.063  66.558  72.430  1.00  0.00     0.159 HD
ATOM   1628 2HD2 ASN A 492      97.642  65.849  72.839  1.00  0.00     0.159 HD
ATOM   1629  N   GLY A 493      94.439  65.648  77.411  1.00 52.58    -0.336 N 
ATOM   1630  HN  GLY A 493      93.916  64.990  76.832  1.00  0.00     0.164 HD
ATOM   1631  CA  GLY A 493      93.711  66.603  78.245  1.00 56.91     0.189 C 
ATOM   1632  C   GLY A 493      93.253  67.897  77.554  1.00 56.68     0.253 C 
ATOM   1633  O   GLY A 493      92.559  68.702  78.166  1.00 51.87    -0.270 OA
ATOM   1634  N   ASN A 494      93.631  68.105  76.293  1.00 50.19    -0.337 N 
ATOM   1635  HN  ASN A 494      94.368  67.527  75.888  1.00  0.00     0.164 HD
ATOM   1636  CA  ASN A 494      93.006  69.149  75.481  1.00 49.72     0.169 C 
ATOM   1637  C   ASN A 494      91.577  68.835  75.068  1.00 48.07     0.255 C 
ATOM   1638  O   ASN A 494      91.248  67.690  74.696  1.00 40.92    -0.270 OA
ATOM   1639  CB  ASN A 494      93.818  69.435  74.221  1.00 54.59     0.119 C 
ATOM   1640  CG  ASN A 494      95.184  69.957  74.533  1.00 62.21     0.230 C 
ATOM   1641  OD1 ASN A 494      95.476  70.296  75.680  1.00 72.75    -0.273 OA
ATOM   1642  ND2 ASN A 494      96.045  70.009  73.525  1.00 65.01    -0.369 N 
ATOM   1643 1HD2 ASN A 494      96.977  70.365  73.738  1.00  0.00     0.159 HD
ATOM   1644 2HD2 ASN A 494      95.803  69.728  72.575  1.00  0.00     0.159 HD
ATOM   1645  N   PRO A 495      90.745  69.866  75.113  1.00 43.16    -0.312 N 
ATOM   1646  CA  PRO A 495      89.335  69.779  74.684  1.00 44.59     0.163 C 
ATOM   1647  C   PRO A 495      89.184  69.394  73.222  1.00 39.40     0.251 C 
ATOM   1648  O   PRO A 495      89.882  69.919  72.366  1.00 35.64    -0.271 OA
ATOM   1649  CB  PRO A 495      88.816  71.215  74.877  1.00 42.31     0.034 C 
ATOM   1650  CG  PRO A 495      90.058  72.081  74.872  1.00 45.41     0.027 C 
ATOM   1651  CD  PRO A 495      91.134  71.234  75.501  1.00 43.96     0.105 C 
ATOM   1652  N   ILE A 496      88.282  68.463  72.945  1.00 38.66    -0.338 N 
ATOM   1653  HN  ILE A 496      87.902  67.894  73.701  1.00  0.00     0.164 HD
ATOM   1654  CA  ILE A 496      87.826  68.239  71.592  1.00 31.73     0.159 C 
ATOM   1655  C   ILE A 496      86.961  69.421  71.156  1.00 35.44     0.251 C 
ATOM   1656  O   ILE A 496      85.913  69.678  71.758  1.00 39.29    -0.271 OA
ATOM   1657  CB  ILE A 496      87.030  66.906  71.476  1.00 31.56     0.029 C 
ATOM   1658  CG1 ILE A 496      87.803  65.749  72.130  1.00 37.02     0.002 C 
ATOM   1659  CG2 ILE A 496      86.739  66.579  70.022  1.00 29.90     0.002 C 
ATOM   1660  CD1 ILE A 496      87.214  64.350  71.846  1.00 32.80     0.000 C 
ATOM   1661  N   MET A 497      87.382  70.105  70.086  1.00 33.34    -0.337 N 
ATOM   1662  HN  MET A 497      88.190  69.751  69.573  1.00  0.00     0.164 HD
ATOM   1663  CA  MET A 497      86.737  71.349  69.607  1.00 35.42     0.160 C 
ATOM   1664  C   MET A 497      85.986  71.154  68.264  1.00 37.18     0.251 C 
ATOM   1665  O   MET A 497      86.290  70.241  67.487  1.00 32.67    -0.271 OA
ATOM   1666  CB  MET A 497      87.781  72.495  69.461  1.00 32.11     0.043 C 
ATOM   1667  CG  MET A 497      88.621  72.777  70.727  1.00 30.16     0.060 C 
ATOM   1668  SD  MET A 497      87.562  73.562  71.947  1.00 42.35    -0.139 SA
ATOM   1669  CE  MET A 497      87.110  75.042  71.027  1.00 32.24     0.069 C 
ATOM   1670  N   TYR A 498      84.968  71.979  68.037  1.00 34.95    -0.337 N 
ATOM   1671  HN  TYR A 498      84.616  72.543  68.810  1.00  0.00     0.164 HD
ATOM   1672  CA  TYR A 498      84.335  72.112  66.737  1.00 38.22     0.164 C 
ATOM   1673  C   TYR A 498      84.069  73.595  66.503  1.00 47.40     0.251 C 
ATOM   1674  O   TYR A 498      83.316  74.228  67.258  1.00 48.39    -0.271 OA
ATOM   1675  CB  TYR A 498      83.024  71.336  66.673  1.00 41.12     0.058 C 
ATOM   1676  CG  TYR A 498      82.321  71.489  65.329  1.00 41.68    -0.020 A 
ATOM   1677  CD1 TYR A 498      82.855  70.893  64.182  1.00 59.07    -0.002 A 
ATOM   1678  CD2 TYR A 498      81.213  72.329  65.180  1.00 43.93    -0.002 A 
ATOM   1679  CE1 TYR A 498      82.256  71.056  62.924  1.00 47.03     0.024 A 
ATOM   1680  CE2 TYR A 498      80.579  72.487  63.939  1.00 41.21     0.024 A 
ATOM   1681  CZ  TYR A 498      81.106  71.824  62.822  1.00 45.75     0.089 A 
ATOM   1682  OH  TYR A 498      80.555  71.985  61.579  1.00 56.15    -0.359 OA
ATOM   1683  HH  TYR A 498      79.767  72.511  61.509  1.00  0.00     0.218 HD
ATOM   1684  N   ALA A 499      84.720  74.158  65.488  1.00 46.76    -0.338 N 
ATOM   1685  HN  ALA A 499      85.144  73.564  64.775  1.00  0.00     0.164 HD
ATOM   1686  CA  ALA A 499      84.839  75.615  65.374  1.00 49.79     0.159 C 
ATOM   1687  C   ALA A 499      85.248  76.195  66.729  1.00 53.63     0.251 C 
ATOM   1688  O   ALA A 499      86.264  75.796  67.335  1.00 55.07    -0.271 OA
ATOM   1689  CB  ALA A 499      83.507  76.227  64.915  1.00 34.53     0.034 C 
ATOM   1690  N   ASN A 500      84.399  77.071  67.243  1.00 62.49    -0.337 N 
ATOM   1691  HN  ASN A 500      83.532  77.284  66.750  1.00  0.00     0.164 HD
ATOM   1692  CA  ASN A 500      84.692  77.731  68.504  1.00 65.65     0.169 C 
ATOM   1693  C   ASN A 500      84.138  76.998  69.699  1.00 49.32     0.251 C 
ATOM   1694  O   ASN A 500      84.212  77.498  70.811  1.00 42.44    -0.271 OA
ATOM   1695  CB  ASN A 500      84.143  79.144  68.484  1.00 78.67     0.119 C 
ATOM   1696  CG  ASN A 500      84.856  79.996  67.490  1.00115.56     0.230 C 
ATOM   1697  OD1 ASN A 500      86.088  80.064  67.502  1.00112.51    -0.273 OA
ATOM   1698  ND2 ASN A 500      84.111  80.548  66.537  1.00116.62    -0.369 N 
ATOM   1699 1HD2 ASN A 500      84.599  81.131  65.857  1.00  0.00     0.159 HD
ATOM   1700 2HD2 ASN A 500      83.093  80.492  66.527  1.00  0.00     0.159 HD
ATOM   1701  N   SER A 501      83.514  75.847  69.470  1.00 40.34    -0.336 N 
ATOM   1702  HN  SER A 501      83.599  75.385  68.565  1.00  0.00     0.164 HD
ATOM   1703  CA  SER A 501      82.710  75.255  70.524  1.00 46.54     0.189 C 
ATOM   1704  C   SER A 501      83.399  74.079  71.186  1.00 49.86     0.253 C 
ATOM   1705  O   SER A 501      83.949  73.204  70.502  1.00 48.51    -0.270 OA
ATOM   1706  CB  SER A 501      81.321  74.880  70.023  1.00 38.89     0.169 C 
ATOM   1707  OG  SER A 501      80.569  74.252  71.052  1.00 39.91    -0.380 OA
ATOM   1708  HG  SER A 501      79.703  74.018  70.740  1.00  0.00     0.211 HD
ATOM   1709  N   LYS A 502      83.379  74.095  72.521  1.00 44.78    -0.337 N 
ATOM   1710  HN  LYS A 502      83.098  74.956  72.991  1.00  0.00     0.164 HD
ATOM   1711  CA  LYS A 502      83.736  72.952  73.336  1.00 42.30     0.159 C 
ATOM   1712  C   LYS A 502      82.629  71.891  73.400  1.00 43.16     0.251 C 
ATOM   1713  O   LYS A 502      82.807  70.825  74.008  1.00 44.62    -0.271 OA
ATOM   1714  CB  LYS A 502      84.096  73.396  74.764  1.00 42.90     0.032 C 
ATOM   1715  CG  LYS A 502      85.429  74.113  74.903  1.00 55.43     0.004 C 
ATOM   1716  CD  LYS A 502      85.876  74.161  76.377  1.00 69.52     0.032 C 
ATOM   1717  CE  LYS A 502      87.220  74.887  76.560  1.00 77.05     0.206 C 
ATOM   1718  NZ  LYS A 502      87.033  76.254  77.154  1.00 91.10    -0.064 N 
ATOM   1719  HZ1 LYS A 502      87.924  76.735  77.275  1.00  0.00     0.275 HD
ATOM   1720  HZ2 LYS A 502      86.510  76.212  78.029  1.00  0.00     0.275 HD
ATOM   1721  HZ3 LYS A 502      86.379  76.813  76.605  1.00  0.00     0.275 HD
ATOM   1722  N   GLY A 503      81.477  72.188  72.817  1.00 42.06    -0.336 N 
ATOM   1723  HN  GLY A 503      81.347  73.110  72.401  1.00  0.00     0.164 HD
ATOM   1724  CA  GLY A 503      80.386  71.208  72.762  1.00 43.30     0.189 C 
ATOM   1725  C   GLY A 503      79.115  71.701  73.427  1.00 45.75     0.253 C 
ATOM   1726  O   GLY A 503      79.017  72.857  73.835  1.00 52.81    -0.270 OA
ATOM   1727  N   THR A 504      78.114  70.834  73.503  1.00 51.20    -0.336 N 
ATOM   1728  HN  THR A 504      78.267  69.868  73.214  1.00  0.00     0.164 HD
ATOM   1729  CA  THR A 504      76.794  71.234  73.993  1.00 42.38     0.186 C 
ATOM   1730  C   THR A 504      76.293  70.120  74.915  1.00 42.95     0.253 C 
ATOM   1731  O   THR A 504      76.803  69.959  76.032  1.00 44.75    -0.270 OA
ATOM   1732  CB  THR A 504      75.788  71.530  72.821  1.00 38.53     0.140 C 
ATOM   1733  OG1 THR A 504      75.704  70.395  71.948  1.00 47.56    -0.382 OA
ATOM   1734  HG1 THR A 504      75.422  69.650  72.465  1.00  0.00     0.210 HD
ATOM   1735  CG2 THR A 504      76.240  72.723  71.994  1.00 40.64     0.034 C 
ATOM   1736  N   GLY A 505      75.378  69.287  74.420  1.00 47.17    -0.336 N 
ATOM   1737  HN  GLY A 505      75.040  69.426  73.468  1.00  0.00     0.164 HD
ATOM   1738  CA  GLY A 505      74.842  68.166  75.222  1.00 40.33     0.189 C 
ATOM   1739  C   GLY A 505      74.448  67.016  74.331  1.00 44.03     0.253 C 
ATOM   1740  O   GLY A 505      75.092  66.774  73.304  1.00 39.91    -0.270 OA
ATOM   1741  N   MET A 506      73.393  66.302  74.716  1.00 39.15    -0.337 N 
ATOM   1742  HN  MET A 506      72.885  66.569  75.559  1.00  0.00     0.164 HD
ATOM   1743  CA  MET A 506      72.953  65.140  73.947  1.00 41.12     0.160 C 
ATOM   1744  C   MET A 506      72.367  65.640  72.645  1.00 40.22     0.251 C 
ATOM   1745  O   MET A 506      71.914  66.786  72.565  1.00 40.08    -0.271 OA
ATOM   1746  CB  MET A 506      71.878  64.361  74.696  1.00 44.97     0.043 C 
ATOM   1747  CG  MET A 506      72.356  63.590  75.924  1.00 46.49     0.060 C 
ATOM   1748  SD  MET A 506      73.932  62.773  75.738  1.00 45.14    -0.139 SA
ATOM   1749  CE  MET A 506      74.234  62.160  77.380  1.00 43.56     0.069 C 
ATOM   1750  N   MET A 507      72.415  64.812  71.612  1.00 42.11    -0.337 N 
ATOM   1751  HN  MET A 507      72.928  63.934  71.693  1.00  0.00     0.164 HD
ATOM   1752  CA  MET A 507      71.746  65.140  70.365  1.00 38.68     0.160 C 
ATOM   1753  C   MET A 507      71.562  63.828  69.572  1.00 44.24     0.251 C 
ATOM   1754  O   MET A 507      72.225  62.823  69.861  1.00 42.99    -0.271 OA
ATOM   1755  CB  MET A 507      72.577  66.157  69.572  1.00 38.95     0.043 C 
ATOM   1756  CG  MET A 507      73.850  65.550  68.968  1.00 38.12     0.060 C 
ATOM   1757  SD  MET A 507      75.008  66.723  68.265  1.00 38.29    -0.139 SA
ATOM   1758  CE  MET A 507      74.795  68.172  69.316  1.00 39.33     0.069 C 
ATOM   1759  N   THR A 508      70.678  63.846  68.576  1.00 33.56    -0.336 N 
ATOM   1760  HN  THR A 508      70.106  64.678  68.433  1.00  0.00     0.164 HD
ATOM   1761  CA  THR A 508      70.507  62.699  67.680  1.00 38.24     0.186 C 
ATOM   1762  C   THR A 508      71.606  62.580  66.603  1.00 34.80     0.253 C 
ATOM   1763  O   THR A 508      72.279  63.569  66.259  1.00 35.01    -0.270 OA
ATOM   1764  CB  THR A 508      69.170  62.832  66.985  1.00 43.85     0.140 C 
ATOM   1765  OG1 THR A 508      69.194  64.017  66.193  1.00 38.80    -0.382 OA
ATOM   1766  HG1 THR A 508      68.354  64.101  65.757  1.00  0.00     0.210 HD
ATOM   1767  CG2 THR A 508      68.018  62.944  68.062  1.00 33.94     0.034 C 
ATOM   1768  N   LEU A 509      71.772  61.380  66.057  1.00 39.71    -0.337 N 
ATOM   1769  HN  LEU A 509      71.243  60.592  66.430  1.00  0.00     0.164 HD
ATOM   1770  CA  LEU A 509      72.690  61.150  64.935  1.00 34.23     0.159 C 
ATOM   1771  C   LEU A 509      72.429  62.122  63.787  1.00 35.61     0.251 C 
ATOM   1772  O   LEU A 509      73.374  62.640  63.192  1.00 37.98    -0.271 OA
ATOM   1773  CB  LEU A 509      72.594  59.707  64.439  1.00 34.93     0.032 C 
ATOM   1774  CG  LEU A 509      73.371  59.304  63.183  1.00 37.20     0.002 C 
ATOM   1775  CD1 LEU A 509      74.870  59.550  63.277  1.00 30.31     0.000 C 
ATOM   1776  CD2 LEU A 509      73.118  57.843  62.897  1.00 34.88     0.000 C 
ATOM   1777  N   GLY A 510      71.153  62.412  63.533  1.00 29.61    -0.336 N 
ATOM   1778  HN  GLY A 510      70.429  61.974  64.102  1.00  0.00     0.164 HD
ATOM   1779  CA  GLY A 510      70.755  63.321  62.485  1.00 33.57     0.189 C 
ATOM   1780  C   GLY A 510      71.348  64.694  62.746  1.00 32.74     0.253 C 
ATOM   1781  O   GLY A 510      71.909  65.289  61.862  1.00 26.32    -0.270 OA
ATOM   1782  N   GLU A 511      71.254  65.196  63.975  1.00 31.19    -0.337 N 
ATOM   1783  HN  GLU A 511      70.864  64.637  64.734  1.00  0.00     0.164 HD
ATOM   1784  CA  GLU A 511      71.721  66.570  64.222  1.00 33.35     0.160 C 
ATOM   1785  C   GLU A 511      73.251  66.565  64.228  1.00 34.58     0.251 C 
ATOM   1786  O   GLU A 511      73.886  67.535  63.814  1.00 32.86    -0.271 OA
ATOM   1787  CB  GLU A 511      71.215  67.056  65.586  1.00 37.90     0.043 C 
ATOM   1788  CG  GLU A 511      71.417  68.545  65.847  1.00 43.18     0.100 C 
ATOM   1789  CD  GLU A 511      70.876  68.962  67.214  1.00 40.65     0.185 C 
ATOM   1790  OE1 GLU A 511      69.819  68.450  67.609  1.00 44.64    -0.647 OA
ATOM   1791  OE2 GLU A 511      71.524  69.774  67.901  1.00 45.21    -0.647 OA
ATOM   1792  N   ALA A 512      73.833  65.503  64.787  1.00 34.92    -0.338 N 
ATOM   1793  HN  ALA A 512      73.248  64.774  65.195  1.00  0.00     0.164 HD
ATOM   1794  CA  ALA A 512      75.284  65.357  64.831  1.00 35.20     0.159 C 
ATOM   1795  C   ALA A 512      75.850  65.419  63.425  1.00 31.40     0.251 C 
ATOM   1796  O   ALA A 512      76.883  66.042  63.187  1.00 35.72    -0.271 OA
ATOM   1797  CB  ALA A 512      75.676  64.047  65.501  1.00 26.54     0.034 C 
ATOM   1798  N   LEU A 513      75.136  64.813  62.491  1.00 30.86    -0.338 N 
ATOM   1799  HN  LEU A 513      74.260  64.369  62.765  1.00  0.00     0.164 HD
ATOM   1800  CA  LEU A 513      75.535  64.746  61.089  1.00 31.20     0.159 C 
ATOM   1801  C   LEU A 513      75.312  66.062  60.329  1.00 32.19     0.251 C 
ATOM   1802  O   LEU A 513      76.184  66.511  59.585  1.00 31.28    -0.271 OA
ATOM   1803  CB  LEU A 513      74.747  63.625  60.410  1.00 33.20     0.032 C 
ATOM   1804  CG  LEU A 513      75.452  62.546  59.582  1.00 35.14     0.002 C 
ATOM   1805  CD1 LEU A 513      76.956  62.561  59.657  1.00 30.95     0.000 C 
ATOM   1806  CD2 LEU A 513      74.902  61.173  59.814  1.00 29.38     0.000 C 
ATOM   1807  N   ASN A 514      74.148  66.682  60.492  1.00 31.11    -0.337 N 
ATOM   1808  HN  ASN A 514      73.455  66.285  61.126  1.00  0.00     0.164 HD
ATOM   1809  CA  ASN A 514      73.842  67.914  59.785  1.00 25.73     0.169 C 
ATOM   1810  C   ASN A 514      74.804  69.013  60.200  1.00 28.12     0.251 C 
ATOM   1811  O   ASN A 514      75.226  69.823  59.376  1.00 30.57    -0.271 OA
ATOM   1812  CB  ASN A 514      72.448  68.412  60.121  1.00 31.67     0.119 C 
ATOM   1813  CG  ASN A 514      71.370  67.553  59.564  1.00 38.06     0.230 C 
ATOM   1814  OD1 ASN A 514      71.608  66.694  58.712  1.00 34.40    -0.273 OA
ATOM   1815  ND2 ASN A 514      70.129  67.850  59.964  1.00 34.43    -0.369 N 
ATOM   1816 1HD2 ASN A 514      69.932  68.561  60.669  1.00  0.00     0.159 HD
ATOM   1817 2HD2 ASN A 514      69.389  67.261  59.582  1.00  0.00     0.159 HD
ATOM   1818  N   TYR A 515      75.043  69.110  61.506  1.00 27.25    -0.337 N 
ATOM   1819  HN  TYR A 515      74.560  68.481  62.148  1.00  0.00     0.164 HD
ATOM   1820  CA  TYR A 515      75.970  70.085  62.037  1.00 30.99     0.164 C 
ATOM   1821  C   TYR A 515      77.429  69.715  61.946  1.00 29.99     0.251 C 
ATOM   1822  O   TYR A 515      78.288  70.578  62.095  1.00 32.85    -0.271 OA
ATOM   1823  CB  TYR A 515      75.610  70.436  63.473  1.00 31.77     0.058 C 
ATOM   1824  CG  TYR A 515      74.407  71.364  63.543  1.00 31.21    -0.020 A 
ATOM   1825  CD1 TYR A 515      73.107  70.872  63.407  1.00 25.73    -0.002 A 
ATOM   1826  CD2 TYR A 515      74.578  72.728  63.709  1.00 33.20    -0.002 A 
ATOM   1827  CE1 TYR A 515      72.000  71.729  63.439  1.00 31.66     0.024 A 
ATOM   1828  CE2 TYR A 515      73.479  73.606  63.744  1.00 34.38     0.024 A 
ATOM   1829  CZ  TYR A 515      72.213  73.114  63.548  1.00 35.41     0.089 A 
ATOM   1830  OH  TYR A 515      71.154  73.991  63.609  1.00 42.66    -0.359 OA
ATOM   1831  HH  TYR A 515      71.298  74.927  63.683  1.00  0.00     0.218 HD
ATOM   1832  N   SER A 516      77.713  68.428  61.766  1.00 29.66    -0.336 N 
ATOM   1833  HN  SER A 516      76.948  67.757  61.697  1.00  0.00     0.164 HD
ATOM   1834  CA  SER A 516      79.092  67.948  61.664  1.00 25.97     0.189 C 
ATOM   1835  C   SER A 516      79.890  68.075  62.941  1.00 29.25     0.254 C 
ATOM   1836  O   SER A 516      81.075  68.327  62.880  1.00 26.90    -0.270 OA
ATOM   1837  CB  SER A 516      79.867  68.630  60.530  1.00 26.88     0.169 C 
ATOM   1838  OG  SER A 516      80.737  67.702  59.883  1.00 24.44    -0.380 OA
ATOM   1839  HG  SER A 516      81.217  68.124  59.181  1.00  0.00     0.211 HD
ATOM   1840  N   TRP A 517      79.260  67.820  64.095  1.00 26.30    -0.337 N 
ATOM   1841  HN  TRP A 517      78.282  67.529  64.083  1.00  0.00     0.164 HD
ATOM   1842  CA  TRP A 517      79.954  67.953  65.361  1.00 26.34     0.164 C 
ATOM   1843  C   TRP A 517      81.065  66.891  65.487  1.00 29.50     0.251 C 
ATOM   1844  O   TRP A 517      81.026  65.829  64.846  1.00 24.88    -0.271 OA
ATOM   1845  CB  TRP A 517      78.947  67.762  66.502  1.00 29.31     0.060 C 
ATOM   1846  CG  TRP A 517      78.041  68.897  66.691  1.00 30.86    -0.001 A 
ATOM   1847  CD1 TRP A 517      76.748  68.980  66.287  1.00 27.59     0.068 A 
ATOM   1848  CD2 TRP A 517      78.346  70.148  67.341  1.00 32.85     0.013 A 
ATOM   1849  NE1 TRP A 517      76.208  70.187  66.665  1.00 32.94    -0.352 N 
ATOM   1850  HE1 TRP A 517      75.253  70.491  66.478  1.00  0.00     0.166 HD
ATOM   1851  CE2 TRP A 517      77.157  70.917  67.333  1.00 35.54     0.056 A 
ATOM   1852  CE3 TRP A 517      79.490  70.672  67.964  1.00 33.21     0.001 A 
ATOM   1853  CZ2 TRP A 517      77.090  72.201  67.870  1.00 27.42     0.017 A 
ATOM   1854  CZ3 TRP A 517      79.398  71.910  68.588  1.00 38.40     0.000 A 
ATOM   1855  CH2 TRP A 517      78.212  72.679  68.501  1.00 36.54     0.002 A 
ATOM   1856  N   ASN A 518      82.013  67.139  66.373  1.00 30.05    -0.337 N 
ATOM   1857  HN  ASN A 518      81.906  67.919  67.022  1.00  0.00     0.164 HD
ATOM   1858  CA  ASN A 518      83.199  66.319  66.433  1.00 31.45     0.169 C 
ATOM   1859  C   ASN A 518      83.151  65.251  67.519  1.00 30.80     0.251 C 
ATOM   1860  O   ASN A 518      83.509  64.111  67.274  1.00 26.05    -0.271 OA
ATOM   1861  CB  ASN A 518      84.447  67.200  66.542  1.00 29.21     0.119 C 
ATOM   1862  CG  ASN A 518      84.952  67.647  65.177  1.00 33.03     0.230 C 
ATOM   1863  OD1 ASN A 518      84.683  67.012  64.164  1.00 27.80    -0.273 OA
ATOM   1864  ND2 ASN A 518      85.708  68.722  65.158  1.00 35.72    -0.369 N 
ATOM   1865 1HD2 ASN A 518      86.046  69.021  64.244  1.00  0.00     0.159 HD
ATOM   1866 2HD2 ASN A 518      85.932  69.251  66.001  1.00  0.00     0.159 HD
ATOM   1867  N   ILE A 519      82.712  65.640  68.723  1.00 33.45    -0.338 N 
ATOM   1868  HN  ILE A 519      82.419  66.609  68.848  1.00  0.00     0.164 HD
ATOM   1869  CA  ILE A 519      82.636  64.738  69.858  1.00 31.29     0.160 C 
ATOM   1870  C   ILE A 519      81.773  63.479  69.651  1.00 32.96     0.254 C 
ATOM   1871  O   ILE A 519      82.201  62.389  70.008  1.00 31.48    -0.270 OA
ATOM   1872  CB  ILE A 519      82.219  65.512  71.141  1.00 36.71     0.029 C 
ATOM   1873  CG1 ILE A 519      83.252  66.596  71.446  1.00 30.89     0.002 C 
ATOM   1874  CG2 ILE A 519      82.103  64.558  72.325  1.00 34.11     0.002 C 
ATOM   1875  CD1 ILE A 519      82.775  67.646  72.429  1.00 33.20     0.000 C 
ATOM   1876  N   PRO A 520      80.603  63.599  69.010  1.00 33.79    -0.312 N 
ATOM   1877  CA  PRO A 520      79.790  62.402  68.754  1.00 29.31     0.163 C 
ATOM   1878  C   PRO A 520      80.534  61.389  67.882  1.00 32.81     0.251 C 
ATOM   1879  O   PRO A 520      80.358  60.159  68.046  1.00 28.63    -0.271 OA
ATOM   1880  CB  PRO A 520      78.553  62.951  68.028  1.00 28.44     0.034 C 
ATOM   1881  CG  PRO A 520      78.466  64.422  68.513  1.00 31.06     0.027 C 
ATOM   1882  CD  PRO A 520      79.925  64.828  68.548  1.00 29.02     0.105 C 
ATOM   1883  N   ALA A 521      81.363  61.900  66.973  1.00 29.63    -0.338 N 
ATOM   1884  HN  ALA A 521      81.427  62.913  66.874  1.00  0.00     0.164 HD
ATOM   1885  CA  ALA A 521      82.184  61.048  66.114  1.00 33.21     0.159 C 
ATOM   1886  C   ALA A 521      83.289  60.399  66.928  1.00 30.56     0.251 C 
ATOM   1887  O   ALA A 521      83.533  59.184  66.796  1.00 36.26    -0.271 OA
ATOM   1888  CB  ALA A 521      82.759  61.848  64.943  1.00 29.66     0.034 C 
ATOM   1889  N   TYR A 522      83.958  61.195  67.761  1.00 29.25    -0.337 N 
ATOM   1890  HN  TYR A 522      83.766  62.197  67.767  1.00  0.00     0.164 HD
ATOM   1891  CA  TYR A 522      84.981  60.635  68.682  1.00 34.22     0.164 C 
ATOM   1892  C   TYR A 522      84.396  59.457  69.505  1.00 33.78     0.251 C 
ATOM   1893  O   TYR A 522      84.994  58.376  69.582  1.00 37.51    -0.271 OA
ATOM   1894  CB  TYR A 522      85.523  61.754  69.599  1.00 30.34     0.058 C 
ATOM   1895  CG  TYR A 522      86.175  61.276  70.888  1.00 33.23    -0.020 A 
ATOM   1896  CD1 TYR A 522      87.507  60.848  70.906  1.00 34.49    -0.002 A 
ATOM   1897  CD2 TYR A 522      85.486  61.318  72.092  1.00 33.11    -0.002 A 
ATOM   1898  CE1 TYR A 522      88.128  60.447  72.103  1.00 34.93     0.024 A 
ATOM   1899  CE2 TYR A 522      86.087  60.946  73.284  1.00 31.61     0.024 A 
ATOM   1900  CZ  TYR A 522      87.404  60.519  73.285  1.00 37.02     0.089 A 
ATOM   1901  OH  TYR A 522      87.971  60.085  74.451  1.00 36.04    -0.359 OA
ATOM   1902  HH  TYR A 522      87.475  60.134  75.260  1.00  0.00     0.218 HD
ATOM   1903  N   TRP A 523      83.255  59.682  70.166  1.00 31.82    -0.337 N 
ATOM   1904  HN  TRP A 523      82.808  60.597  70.114  1.00  0.00     0.164 HD
ATOM   1905  CA  TRP A 523      82.649  58.617  70.962  1.00 37.44     0.164 C 
ATOM   1906  C   TRP A 523      82.287  57.413  70.103  1.00 33.99     0.251 C 
ATOM   1907  O   TRP A 523      82.502  56.305  70.508  1.00 34.63    -0.271 OA
ATOM   1908  CB  TRP A 523      81.431  59.082  71.744  1.00 35.38     0.060 C 
ATOM   1909  CG  TRP A 523      81.750  60.000  72.868  1.00 37.21    -0.001 A 
ATOM   1910  CD1 TRP A 523      81.332  61.292  72.998  1.00 40.75     0.068 A 
ATOM   1911  CD2 TRP A 523      82.501  59.698  74.059  1.00 40.40     0.013 A 
ATOM   1912  NE1 TRP A 523      81.807  61.829  74.171  1.00 36.52    -0.352 N 
ATOM   1913  HE1 TRP A 523      81.658  62.788  74.485  1.00  0.00     0.166 HD
ATOM   1914  CE2 TRP A 523      82.513  60.871  74.853  1.00 37.66     0.056 A 
ATOM   1915  CE3 TRP A 523      83.179  58.559  74.526  1.00 42.59     0.001 A 
ATOM   1916  CZ2 TRP A 523      83.166  60.942  76.091  1.00 41.95     0.017 A 
ATOM   1917  CZ3 TRP A 523      83.844  58.626  75.777  1.00 45.84     0.000 A 
ATOM   1918  CH2 TRP A 523      83.816  59.805  76.547  1.00 41.44     0.002 A 
ATOM   1919  N   THR A 524      81.787  57.629  68.896  1.00 33.86    -0.336 N 
ATOM   1920  HN  THR A 524      81.691  58.581  68.543  1.00  0.00     0.164 HD
ATOM   1921  CA  THR A 524      81.375  56.497  68.075  1.00 32.58     0.186 C 
ATOM   1922  C   THR A 524      82.561  55.597  67.746  1.00 33.94     0.253 C 
ATOM   1923  O   THR A 524      82.493  54.382  67.947  1.00 38.63    -0.270 OA
ATOM   1924  CB  THR A 524      80.699  56.970  66.775  1.00 34.35     0.140 C 
ATOM   1925  OG1 THR A 524      79.480  57.602  67.135  1.00 35.08    -0.382 OA
ATOM   1926  HG1 THR A 524      79.063  57.894  66.333  1.00  0.00     0.210 HD
ATOM   1927  CG2 THR A 524      80.394  55.800  65.875  1.00 31.78     0.034 C 
ATOM   1928  N   TYR A 525      83.652  56.174  67.241  1.00 34.73    -0.337 N 
ATOM   1929  HN  TYR A 525      83.663  57.180  67.072  1.00  0.00     0.164 HD
ATOM   1930  CA  TYR A 525      84.840  55.363  66.927  1.00 37.95     0.164 C 
ATOM   1931  C   TYR A 525      85.371  54.706  68.219  1.00 34.32     0.251 C 
ATOM   1932  O   TYR A 525      85.723  53.505  68.259  1.00 40.81    -0.271 OA
ATOM   1933  CB  TYR A 525      85.919  56.240  66.271  1.00 41.92     0.058 C 
ATOM   1934  CG  TYR A 525      87.114  55.466  65.782  1.00 38.43    -0.020 A 
ATOM   1935  CD1 TYR A 525      86.947  54.305  65.050  1.00 38.86    -0.002 A 
ATOM   1936  CD2 TYR A 525      88.414  55.879  66.065  1.00 37.09    -0.002 A 
ATOM   1937  CE1 TYR A 525      88.034  53.580  64.587  1.00 37.66     0.024 A 
ATOM   1938  CE2 TYR A 525      89.506  55.119  65.668  1.00 36.46     0.024 A 
ATOM   1939  CZ  TYR A 525      89.313  53.975  64.906  1.00 36.51     0.089 A 
ATOM   1940  OH  TYR A 525      90.387  53.198  64.470  1.00 39.56    -0.359 OA
ATOM   1941  HH  TYR A 525      91.270  53.471  64.690  1.00  0.00     0.218 HD
ATOM   1942  N   ARG A 526      85.366  55.456  69.312  1.00 40.43    -0.338 N 
ATOM   1943  HN  ARG A 526      85.117  56.444  69.259  1.00  0.00     0.164 HD
ATOM   1944  CA  ARG A 526      85.725  54.844  70.605  1.00 36.38     0.159 C 
ATOM   1945  C   ARG A 526      84.887  53.611  70.945  1.00 38.25     0.251 C 
ATOM   1946  O   ARG A 526      85.432  52.606  71.396  1.00 38.47    -0.271 OA
ATOM   1947  CB  ARG A 526      85.727  55.845  71.738  1.00 37.79     0.034 C 
ATOM   1948  CG  ARG A 526      86.318  55.311  73.027  1.00 40.71     0.027 C 
ATOM   1949  CD  ARG A 526      86.238  56.369  74.105  1.00 43.35     0.116 C 
ATOM   1950  NE  ARG A 526      86.651  55.824  75.397  1.00 45.05    -0.212 N 
ATOM   1951  HE  ARG A 526      86.485  54.832  75.567  1.00  0.00     0.178 HD
ATOM   1952  CZ  ARG A 526      87.229  56.529  76.370  1.00 53.09     0.666 C 
ATOM   1953  NH1 ARG A 526      87.405  57.843  76.254  1.00 58.61    -0.235 N 
ATOM   1954 1HH1 ARG A 526      87.130  58.308  75.389  1.00  0.00     0.174 HD
ATOM   1955 2HH1 ARG A 526      87.847  58.382  76.998  1.00  0.00     0.174 HD
ATOM   1956  NH2 ARG A 526      87.586  55.925  77.494  1.00 66.26    -0.235 N 
ATOM   1957 1HH2 ARG A 526      87.451  54.918  77.583  1.00  0.00     0.174 HD
ATOM   1958 2HH2 ARG A 526      88.028  56.464  78.238  1.00  0.00     0.174 HD
ATOM   1959  N   MET A 527      83.574  53.671  70.721  1.00 36.14    -0.337 N 
ATOM   1960  HN  MET A 527      83.145  54.555  70.445  1.00  0.00     0.164 HD
ATOM   1961  CA  MET A 527      82.742  52.468  70.870  1.00 34.32     0.160 C 
ATOM   1962  C   MET A 527      83.133  51.325  69.941  1.00 37.20     0.251 C 
ATOM   1963  O   MET A 527      83.069  50.166  70.323  1.00 41.32    -0.271 OA
ATOM   1964  CB  MET A 527      81.274  52.810  70.680  1.00 37.07     0.043 C 
ATOM   1965  CG  MET A 527      80.363  51.636  70.332  1.00 36.43     0.060 C 
ATOM   1966  SD  MET A 527      78.638  52.207  70.317  1.00 47.24    -0.139 SA
ATOM   1967  CE  MET A 527      78.558  52.813  68.615  1.00 39.06     0.069 C 
ATOM   1968  N   LEU A 528      83.475  51.634  68.695  1.00 41.68    -0.338 N 
ATOM   1969  HN  LEU A 528      83.464  52.607  68.389  1.00  0.00     0.164 HD
ATOM   1970  CA  LEU A 528      83.866  50.583  67.766  1.00 37.90     0.159 C 
ATOM   1971  C   LEU A 528      85.149  49.879  68.253  1.00 40.18     0.251 C 
ATOM   1972  O   LEU A 528      85.187  48.638  68.340  1.00 44.24    -0.271 OA
ATOM   1973  CB  LEU A 528      84.008  51.121  66.338  1.00 37.94     0.032 C 
ATOM   1974  CG  LEU A 528      82.754  51.721  65.665  1.00 45.02     0.002 C 
ATOM   1975  CD1 LEU A 528      83.076  52.464  64.340  1.00 35.21     0.000 C 
ATOM   1976  CD2 LEU A 528      81.636  50.658  65.480  1.00 38.52     0.000 C 
ATOM   1977  N   ARG A 529      86.160  50.645  68.663  1.00 38.78    -0.338 N 
ATOM   1978  HN  ARG A 529      86.116  51.657  68.545  1.00  0.00     0.164 HD
ATOM   1979  CA  ARG A 529      87.338  50.027  69.285  1.00 39.52     0.159 C 
ATOM   1980  C   ARG A 529      86.948  49.182  70.503  1.00 41.53     0.251 C 
ATOM   1981  O   ARG A 529      87.400  48.046  70.600  1.00 36.90    -0.271 OA
ATOM   1982  CB  ARG A 529      88.433  51.028  69.687  1.00 42.69     0.034 C 
ATOM   1983  CG  ARG A 529      88.767  52.093  68.670  1.00 40.55     0.027 C 
ATOM   1984  CD  ARG A 529      90.023  51.817  67.892  1.00 45.24     0.116 C 
ATOM   1985  NE  ARG A 529      91.220  51.528  68.684  1.00 42.08    -0.212 N 
ATOM   1986  HE  ARG A 529      91.184  51.662  69.694  1.00  0.00     0.178 HD
ATOM   1987  CZ  ARG A 529      92.358  51.095  68.134  1.00 39.27     0.666 C 
ATOM   1988  NH1 ARG A 529      92.458  51.025  66.822  1.00 44.78    -0.235 N 
ATOM   1989 1HH1 ARG A 529      93.327  50.694  66.402  1.00  0.00     0.174 HD
ATOM   1990 2HH1 ARG A 529      91.633  51.227  66.257  1.00  0.00     0.174 HD
ATOM   1991  NH2 ARG A 529      93.420  50.835  68.862  1.00 36.79    -0.235 N 
ATOM   1992 1HH2 ARG A 529      94.289  50.504  68.442  1.00  0.00     0.174 HD
ATOM   1993 2HH2 ARG A 529      93.343  50.889  69.878  1.00  0.00     0.174 HD
ATOM   1994  N   GLU A 530      86.133  49.720  71.425  1.00 41.50    -0.338 N 
ATOM   1995  HN  GLU A 530      85.817  50.685  71.328  1.00  0.00     0.164 HD
ATOM   1996  CA  GLU A 530      85.694  48.908  72.583  1.00 45.94     0.160 C 
ATOM   1997  C   GLU A 530      85.038  47.593  72.191  1.00 44.55     0.251 C 
ATOM   1998  O   GLU A 530      85.219  46.599  72.873  1.00 50.41    -0.271 OA
ATOM   1999  CB  GLU A 530      84.741  49.678  73.491  1.00 47.71     0.043 C 
ATOM   2000  CG  GLU A 530      85.425  50.337  74.661  1.00 55.21     0.100 C 
ATOM   2001  CD  GLU A 530      85.003  51.793  74.828  1.00 58.73     0.185 C 
ATOM   2002  OE1 GLU A 530      83.817  52.116  74.567  1.00 60.07    -0.647 OA
ATOM   2003  OE2 GLU A 530      85.859  52.620  75.220  1.00 69.83    -0.647 OA
ATOM   2004  N   ASN A 531      84.241  47.574  71.122  1.00 43.22    -0.337 N 
ATOM   2005  HN  ASN A 531      84.063  48.431  70.598  1.00  0.00     0.164 HD
ATOM   2006  CA  ASN A 531      83.614  46.294  70.701  1.00 41.47     0.169 C 
ATOM   2007  C   ASN A 531      84.519  45.456  69.797  1.00 41.81     0.251 C 
ATOM   2008  O   ASN A 531      84.099  44.430  69.263  1.00 51.25    -0.271 OA
ATOM   2009  CB  ASN A 531      82.270  46.541  70.024  1.00 39.28     0.119 C 
ATOM   2010  CG  ASN A 531      81.197  47.031  70.994  1.00 42.06     0.230 C 
ATOM   2011  OD1 ASN A 531      80.404  46.245  71.494  1.00 46.89    -0.273 OA
ATOM   2012  ND2 ASN A 531      81.100  48.335  71.174  1.00 44.92    -0.369 N 
ATOM   2013 1HD2 ASN A 531      81.761  48.990  70.757  1.00  0.00     0.159 HD
ATOM   2014 2HD2 ASN A 531      80.383  48.662  71.822  1.00  0.00     0.159 HD
ATOM   2015  N   GLY A 532      85.761  45.903  69.630  1.00 42.90    -0.336 N 
ATOM   2016  HN  GLY A 532      86.032  46.755  70.122  1.00  0.00     0.164 HD
ATOM   2017  CA  GLY A 532      86.752  45.259  68.796  1.00 39.82     0.189 C 
ATOM   2018  C   GLY A 532      86.336  45.152  67.328  1.00 44.27     0.253 C 
ATOM   2019  O   GLY A 532      86.626  44.150  66.681  1.00 42.55    -0.270 OA
ATOM   2020  N   VAL A 533      85.709  46.190  66.777  1.00 39.51    -0.337 N 
ATOM   2021  HN  VAL A 533      85.634  47.068  67.291  1.00  0.00     0.164 HD
ATOM   2022  CA  VAL A 533      85.122  46.078  65.428  1.00 39.46     0.159 C 
ATOM   2023  C   VAL A 533      86.238  46.187  64.378  1.00 40.80     0.251 C 
ATOM   2024  O   VAL A 533      87.150  47.018  64.519  1.00 35.58    -0.271 OA
ATOM   2025  CB  VAL A 533      84.025  47.186  65.160  1.00 43.74     0.029 C 
ATOM   2026  CG1 VAL A 533      83.677  47.270  63.660  1.00 34.81     0.002 C 
ATOM   2027  CG2 VAL A 533      82.767  46.946  66.006  1.00 44.32     0.002 C 
ATOM   2028  N   ASP A 534      86.188  45.348  63.342  1.00 36.77    -0.337 N 
ATOM   2029  HN  ASP A 534      85.419  44.682  63.261  1.00  0.00     0.164 HD
ATOM   2030  CA  ASP A 534      87.237  45.383  62.321  1.00 37.44     0.170 C 
ATOM   2031  C   ASP A 534      87.051  46.582  61.392  1.00 39.21     0.251 C 
ATOM   2032  O   ASP A 534      86.654  46.431  60.225  1.00 35.31    -0.271 OA
ATOM   2033  CB  ASP A 534      87.254  44.079  61.516  1.00 36.17     0.129 C 
ATOM   2034  CG  ASP A 534      88.501  43.937  60.625  1.00 42.71     0.188 C 
ATOM   2035  OD1 ASP A 534      89.367  44.840  60.540  1.00 41.26    -0.647 OA
ATOM   2036  OD2 ASP A 534      88.570  42.929  59.920  1.00 40.59    -0.647 OA
ATOM   2037  N   VAL A 535      87.358  47.773  61.891  1.00 37.90    -0.338 N 
ATOM   2038  HN  VAL A 535      87.732  47.844  62.837  1.00  0.00     0.164 HD
ATOM   2039  CA  VAL A 535      87.162  48.996  61.088  1.00 37.13     0.159 C 
ATOM   2040  C   VAL A 535      88.029  49.031  59.809  1.00 35.32     0.251 C 
ATOM   2041  O   VAL A 535      87.537  49.439  58.740  1.00 32.93    -0.271 OA
ATOM   2042  CB  VAL A 535      87.383  50.270  61.927  1.00 35.80     0.029 C 
ATOM   2043  CG1 VAL A 535      87.257  51.518  61.046  1.00 31.29     0.002 C 
ATOM   2044  CG2 VAL A 535      86.433  50.292  63.124  1.00 32.43     0.002 C 
ATOM   2045  N   LYS A 536      89.258  48.499  59.904  1.00 37.46    -0.338 N 
ATOM   2046  HN  LYS A 536      89.580  48.184  60.819  1.00  0.00     0.164 HD
ATOM   2047  CA  LYS A 536      90.167  48.347  58.751  1.00 34.68     0.159 C 
ATOM   2048  C   LYS A 536      89.566  47.487  57.658  1.00 36.14     0.251 C 
ATOM   2049  O   LYS A 536      89.762  47.745  56.464  1.00 36.38    -0.271 OA
ATOM   2050  CB  LYS A 536      91.516  47.741  59.194  1.00 36.01     0.032 C 
ATOM   2051  CG  LYS A 536      92.646  47.981  58.186  1.00 36.07     0.004 C 
ATOM   2052  CD  LYS A 536      93.998  47.299  58.493  1.00 39.77     0.032 C 
ATOM   2053  CE  LYS A 536      93.953  46.487  59.755  1.00 57.15     0.206 C 
ATOM   2054  NZ  LYS A 536      95.324  46.004  60.093  1.00 79.29    -0.064 N 
ATOM   2055  HZ1 LYS A 536      95.293  45.452  60.950  1.00  0.00     0.275 HD
ATOM   2056  HZ2 LYS A 536      95.997  46.769  60.152  1.00  0.00     0.275 HD
ATOM   2057  HZ3 LYS A 536      95.751  45.491  59.322  1.00  0.00     0.275 HD
ATOM   2058  N   GLY A 537      88.902  46.412  58.065  1.00 36.34    -0.336 N 
ATOM   2059  HN  GLY A 537      88.898  46.176  59.057  1.00  0.00     0.164 HD
ATOM   2060  CA  GLY A 537      88.180  45.563  57.130  1.00 34.49     0.189 C 
ATOM   2061  C   GLY A 537      87.279  46.403  56.239  1.00 35.97     0.253 C 
ATOM   2062  O   GLY A 537      87.424  46.419  55.003  1.00 31.53    -0.270 OA
ATOM   2063  N   TYR A 538      86.332  47.103  56.855  1.00 36.04    -0.337 N 
ATOM   2064  HN  TYR A 538      86.209  47.013  57.864  1.00  0.00     0.164 HD
ATOM   2065  CA  TYR A 538      85.457  48.010  56.086  1.00 35.52     0.164 C 
ATOM   2066  C   TYR A 538      86.229  48.926  55.125  1.00 29.00     0.251 C 
ATOM   2067  O   TYR A 538      85.971  48.932  53.914  1.00 35.75    -0.271 OA
ATOM   2068  CB  TYR A 538      84.589  48.863  57.016  1.00 32.14     0.058 C 
ATOM   2069  CG  TYR A 538      83.470  48.134  57.710  1.00 33.49    -0.020 A 
ATOM   2070  CD1 TYR A 538      83.686  47.466  58.914  1.00 31.48    -0.002 A 
ATOM   2071  CD2 TYR A 538      82.174  48.138  57.177  1.00 34.32    -0.002 A 
ATOM   2072  CE1 TYR A 538      82.606  46.842  59.606  1.00 36.34     0.024 A 
ATOM   2073  CE2 TYR A 538      81.119  47.471  57.811  1.00 34.37     0.024 A 
ATOM   2074  CZ  TYR A 538      81.329  46.853  59.046  1.00 34.67     0.089 A 
ATOM   2075  OH  TYR A 538      80.263  46.256  59.702  1.00 32.42    -0.359 OA
ATOM   2076  HH  TYR A 538      79.393  46.263  59.320  1.00  0.00     0.218 HD
ATOM   2077  N   MET A 539      87.209  49.657  55.650  1.00 31.00    -0.337 N 
ATOM   2078  HN  MET A 539      87.519  49.457  56.601  1.00  0.00     0.164 HD
ATOM   2079  CA  MET A 539      87.861  50.747  54.902  1.00 29.35     0.160 C 
ATOM   2080  C   MET A 539      88.724  50.161  53.789  1.00 31.78     0.251 C 
ATOM   2081  O   MET A 539      88.741  50.643  52.646  1.00 30.05    -0.271 OA
ATOM   2082  CB  MET A 539      88.730  51.581  55.860  1.00 30.39     0.043 C 
ATOM   2083  CG  MET A 539      87.945  52.349  56.911  1.00 36.27     0.060 C 
ATOM   2084  SD  MET A 539      86.822  53.606  56.179  1.00 39.79    -0.139 SA
ATOM   2085  CE  MET A 539      85.345  53.022  56.847  1.00 42.07     0.069 C 
ATOM   2086  N   GLU A 540      89.401  49.064  54.096  1.00 32.53    -0.338 N 
ATOM   2087  HN  GLU A 540      89.365  48.677  55.039  1.00  0.00     0.164 HD
ATOM   2088  CA  GLU A 540      90.197  48.423  53.058  1.00 33.05     0.160 C 
ATOM   2089  C   GLU A 540      89.407  47.854  51.914  1.00 36.32     0.251 C 
ATOM   2090  O   GLU A 540      89.903  47.857  50.788  1.00 40.65    -0.271 OA
ATOM   2091  CB  GLU A 540      91.161  47.417  53.638  1.00 38.80     0.043 C 
ATOM   2092  CG  GLU A 540      92.154  48.126  54.532  1.00 45.88     0.100 C 
ATOM   2093  CD  GLU A 540      93.310  47.251  54.926  1.00 49.81     0.185 C 
ATOM   2094  OE1 GLU A 540      93.177  46.016  54.786  1.00 47.19    -0.647 OA
ATOM   2095  OE2 GLU A 540      94.311  47.804  55.439  1.00 50.07    -0.647 OA
ATOM   2096  N   LYS A 541      88.179  47.401  52.173  1.00 34.77    -0.338 N 
ATOM   2097  HN  LYS A 541      87.843  47.388  53.136  1.00  0.00     0.164 HD
ATOM   2098  CA  LYS A 541      87.296  46.917  51.090  1.00 35.67     0.159 C 
ATOM   2099  C   LYS A 541      86.885  48.001  50.109  1.00 36.40     0.251 C 
ATOM   2100  O   LYS A 541      86.397  47.700  49.012  1.00 44.16    -0.271 OA
ATOM   2101  CB  LYS A 541      86.035  46.270  51.648  1.00 38.52     0.032 C 
ATOM   2102  CG  LYS A 541      86.280  44.892  52.189  1.00 43.77     0.004 C 
ATOM   2103  CD  LYS A 541      85.026  44.389  52.832  1.00 45.69     0.032 C 
ATOM   2104  CE  LYS A 541      85.245  43.030  53.449  1.00 42.99     0.206 C 
ATOM   2105  NZ  LYS A 541      83.966  42.649  54.107  1.00 52.41    -0.064 N 
ATOM   2106  HZ1 LYS A 541      84.114  41.730  54.524  1.00  0.00     0.275 HD
ATOM   2107  HZ2 LYS A 541      83.164  42.681  53.478  1.00  0.00     0.275 HD
ATOM   2108  HZ3 LYS A 541      83.633  43.345  54.774  1.00  0.00     0.275 HD
ATOM   2109  N   MET A 542      87.079  49.264  50.490  1.00 33.46    -0.337 N 
ATOM   2110  HN  MET A 542      87.476  49.446  51.412  1.00  0.00     0.164 HD
ATOM   2111  CA  MET A 542      86.740  50.401  49.625  1.00 33.56     0.160 C 
ATOM   2112  C   MET A 542      88.001  50.974  48.975  1.00 32.33     0.251 C 
ATOM   2113  O   MET A 542      87.946  51.966  48.256  1.00 32.61    -0.271 OA
ATOM   2114  CB  MET A 542      86.001  51.465  50.454  1.00 31.66     0.043 C 
ATOM   2115  CG  MET A 542      84.562  51.014  50.767  1.00 31.49     0.060 C 
ATOM   2116  SD  MET A 542      83.552  52.270  51.580  1.00 35.33    -0.139 SA
ATOM   2117  CE  MET A 542      84.272  52.202  53.243  1.00 25.62     0.069 C 
ATOM   2118  N   GLY A 543      89.149  50.372  49.289  1.00 33.92    -0.336 N 
ATOM   2119  HN  GLY A 543      89.139  49.626  49.984  1.00  0.00     0.164 HD
ATOM   2120  CA  GLY A 543      90.424  50.744  48.671  1.00 31.57     0.189 C 
ATOM   2121  C   GLY A 543      91.174  51.804  49.447  1.00 35.53     0.253 C 
ATOM   2122  O   GLY A 543      92.137  52.389  48.917  1.00 38.75    -0.270 OA
ATOM   2123  N   TYR A 544      90.713  52.087  50.676  1.00 30.86    -0.337 N 
ATOM   2124  HN  TYR A 544      89.893  51.592  51.025  1.00  0.00     0.164 HD
ATOM   2125  CA  TYR A 544      91.356  53.086  51.526  1.00 31.58     0.164 C 
ATOM   2126  C   TYR A 544      92.637  52.550  52.161  1.00 33.96     0.251 C 
ATOM   2127  O   TYR A 544      92.616  51.483  52.731  1.00 35.42    -0.271 OA
ATOM   2128  CB  TYR A 544      90.423  53.580  52.642  1.00 32.76     0.058 C 
ATOM   2129  CG  TYR A 544      89.334  54.514  52.187  1.00 29.16    -0.020 A 
ATOM   2130  CD1 TYR A 544      89.595  55.849  51.875  1.00 31.77    -0.002 A 
ATOM   2131  CD2 TYR A 544      88.022  54.064  52.102  1.00 26.49    -0.002 A 
ATOM   2132  CE1 TYR A 544      88.551  56.693  51.461  1.00 29.26     0.024 A 
ATOM   2133  CE2 TYR A 544      87.009  54.866  51.637  1.00 29.15     0.024 A 
ATOM   2134  CZ  TYR A 544      87.252  56.190  51.368  1.00 28.94     0.089 A 
ATOM   2135  OH  TYR A 544      86.181  56.942  50.950  1.00 31.87    -0.359 OA
ATOM   2136  HH  TYR A 544      86.349  57.858  50.764  1.00  0.00     0.218 HD
ATOM   2137  N   GLU A 545      93.710  53.342  52.142  1.00 34.81    -0.338 N 
ATOM   2138  HN  GLU A 545      93.658  54.221  51.628  1.00  0.00     0.164 HD
ATOM   2139  CA  GLU A 545      94.965  53.002  52.831  1.00 35.42     0.160 C 
ATOM   2140  C   GLU A 545      95.293  53.967  53.947  1.00 36.97     0.251 C 
ATOM   2141  O   GLU A 545      95.679  55.109  53.690  1.00 33.54    -0.271 OA
ATOM   2142  CB  GLU A 545      96.120  53.007  51.846  1.00 41.67     0.043 C 
ATOM   2143  CG  GLU A 545      95.874  52.108  50.668  1.00 55.42     0.100 C 
ATOM   2144  CD  GLU A 545      97.021  52.140  49.685  1.00 65.20     0.185 C 
ATOM   2145  OE1 GLU A 545      98.190  52.024  50.110  1.00 73.41    -0.647 OA
ATOM   2146  OE2 GLU A 545      96.752  52.299  48.483  1.00 66.19    -0.647 OA
ATOM   2147  N   ILE A 546      95.051  53.526  55.178  1.00 32.29    -0.338 N 
ATOM   2148  HN  ILE A 546      94.720  52.569  55.296  1.00  0.00     0.164 HD
ATOM   2149  CA  ILE A 546      95.238  54.349  56.366  1.00 36.13     0.160 C 
ATOM   2150  C   ILE A 546      96.293  53.633  57.244  1.00 35.25     0.254 C 
ATOM   2151  O   ILE A 546      96.051  52.506  57.677  1.00 29.70    -0.270 OA
ATOM   2152  CB  ILE A 546      93.900  54.489  57.165  1.00 32.53     0.029 C 
ATOM   2153  CG1 ILE A 546      92.839  55.226  56.329  1.00 34.79     0.002 C 
ATOM   2154  CG2 ILE A 546      94.134  55.212  58.482  1.00 30.04     0.002 C 
ATOM   2155  CD1 ILE A 546      91.393  54.912  56.700  1.00 30.37     0.000 C 
ATOM   2156  N   PRO A 547      97.472  54.237  57.419  1.00 33.29    -0.312 N 
ATOM   2157  CA  PRO A 547      98.588  53.524  58.040  1.00 36.21     0.163 C 
ATOM   2158  C   PRO A 547      98.368  53.254  59.513  1.00 38.46     0.251 C 
ATOM   2159  O   PRO A 547      98.995  52.352  60.050  1.00 41.73    -0.271 OA
ATOM   2160  CB  PRO A 547      99.773  54.483  57.880  1.00 35.14     0.034 C 
ATOM   2161  CG  PRO A 547      99.168  55.844  57.686  1.00 31.26     0.027 C 
ATOM   2162  CD  PRO A 547      97.852  55.609  57.004  1.00 31.68     0.105 C 
ATOM   2163  N   GLU A 548      97.525  54.044  60.176  1.00 37.46    -0.338 N 
ATOM   2164  HN  GLU A 548      96.954  54.712  59.659  1.00  0.00     0.164 HD
ATOM   2165  CA  GLU A 548      97.402  53.970  61.651  1.00 36.81     0.160 C 
ATOM   2166  C   GLU A 548      95.959  54.240  62.108  1.00 36.21     0.251 C 
ATOM   2167  O   GLU A 548      95.454  55.362  61.950  1.00 34.45    -0.271 OA
ATOM   2168  CB  GLU A 548      98.391  54.950  62.315  1.00 33.79     0.043 C 
ATOM   2169  CG  GLU A 548      98.303  55.029  63.834  1.00 32.92     0.100 C 
ATOM   2170  CD  GLU A 548      98.554  53.687  64.524  1.00 32.21     0.185 C 
ATOM   2171  OE1 GLU A 548      99.738  53.328  64.676  1.00 38.25    -0.647 OA
ATOM   2172  OE2 GLU A 548      97.581  52.995  64.908  1.00 29.72    -0.647 OA
ATOM   2173  N   TYR A 549      95.278  53.204  62.608  1.00 39.23    -0.337 N 
ATOM   2174  HN  TYR A 549      95.746  52.303  62.704  1.00  0.00     0.164 HD
ATOM   2175  CA  TYR A 549      93.859  53.330  63.028  1.00 36.22     0.164 C 
ATOM   2176  C   TYR A 549      93.766  53.708  64.510  1.00 35.26     0.251 C 
ATOM   2177  O   TYR A 549      92.670  53.873  65.040  1.00 34.22    -0.271 OA
ATOM   2178  CB  TYR A 549      93.090  52.019  62.794  1.00 36.43     0.058 C 
ATOM   2179  CG  TYR A 549      92.722  51.798  61.342  1.00 35.48    -0.020 A 
ATOM   2180  CD1 TYR A 549      93.664  51.315  60.437  1.00 34.78    -0.002 A 
ATOM   2181  CD2 TYR A 549      91.464  52.161  60.850  1.00 40.67    -0.002 A 
ATOM   2182  CE1 TYR A 549      93.368  51.174  59.071  1.00 33.44     0.024 A 
ATOM   2183  CE2 TYR A 549      91.152  52.007  59.491  1.00 36.87     0.024 A 
ATOM   2184  CZ  TYR A 549      92.117  51.532  58.616  1.00 36.07     0.089 A 
ATOM   2185  OH  TYR A 549      91.852  51.435  57.279  1.00 40.02    -0.359 OA
ATOM   2186  HH  TYR A 549      92.513  51.110  56.679  1.00  0.00     0.218 HD
ATOM   2187  N   GLY A 550      94.906  53.727  65.194  1.00 34.76    -0.336 N 
ATOM   2188  HN  GLY A 550      95.780  53.523  64.709  1.00  0.00     0.164 HD
ATOM   2189  CA  GLY A 550      94.940  54.036  66.640  1.00 32.85     0.189 C 
ATOM   2190  C   GLY A 550      95.062  55.545  66.890  1.00 34.61     0.253 C 
ATOM   2191  O   GLY A 550      96.019  56.016  67.501  1.00 38.39    -0.270 OA
ATOM   2192  N   ILE A 551      94.124  56.319  66.364  1.00 36.61    -0.337 N 
ATOM   2193  HN  ILE A 551      93.354  55.890  65.850  1.00  0.00     0.164 HD
ATOM   2194  CA  ILE A 551      94.167  57.775  66.503  1.00 32.04     0.159 C 
ATOM   2195  C   ILE A 551      92.794  58.277  66.948  1.00 29.65     0.251 C 
ATOM   2196  O   ILE A 551      91.765  57.914  66.350  1.00 29.54    -0.271 OA
ATOM   2197  CB  ILE A 551      94.608  58.401  65.172  1.00 34.93     0.029 C 
ATOM   2198  CG1 ILE A 551      96.091  58.048  64.907  1.00 31.92     0.002 C 
ATOM   2199  CG2 ILE A 551      94.274  59.904  65.128  1.00 31.77     0.002 C 
ATOM   2200  CD1 ILE A 551      96.453  58.134  63.454  1.00 34.48     0.000 C 
ATOM   2201  N   GLU A 552      92.762  59.031  68.040  1.00 28.93    -0.338 N 
ATOM   2202  HN  GLU A 552      93.634  59.301  68.495  1.00  0.00     0.164 HD
ATOM   2203  CA  GLU A 552      91.497  59.474  68.591  1.00 31.27     0.160 C 
ATOM   2204  C   GLU A 552      90.691  60.311  67.600  1.00 31.28     0.251 C 
ATOM   2205  O   GLU A 552      89.460  60.290  67.658  1.00 31.53    -0.271 OA
ATOM   2206  CB  GLU A 552      91.701  60.276  69.879  1.00 32.50     0.043 C 
ATOM   2207  CG  GLU A 552      92.426  59.543  70.933  1.00 32.12     0.100 C 
ATOM   2208  CD  GLU A 552      93.148  60.494  71.851  1.00 42.41     0.185 C 
ATOM   2209  OE1 GLU A 552      94.331  60.832  71.555  1.00 43.39    -0.647 OA
ATOM   2210  OE2 GLU A 552      92.536  60.884  72.883  1.00 38.51    -0.647 OA
ATOM   2211  N   SER A 553      91.358  61.023  66.688  1.00 29.88    -0.336 N 
ATOM   2212  HN  SER A 553      92.372  60.943  66.619  1.00  0.00     0.164 HD
ATOM   2213  CA  SER A 553      90.624  61.925  65.782  1.00 30.65     0.189 C 
ATOM   2214  C   SER A 553      90.394  61.303  64.389  1.00 34.01     0.253 C 
ATOM   2215  O   SER A 553      89.939  61.976  63.445  1.00 30.11    -0.270 OA
ATOM   2216  CB  SER A 553      91.371  63.257  65.633  1.00 32.53     0.169 C 
ATOM   2217  OG  SER A 553      92.701  63.025  65.186  1.00 33.78    -0.380 OA
ATOM   2218  HG  SER A 553      93.163  63.850  65.094  1.00  0.00     0.211 HD
ATOM   2219  N   LEU A 554      90.678  60.008  64.270  1.00 29.60    -0.337 N 
ATOM   2220  HN  LEU A 554      91.024  59.493  65.079  1.00  0.00     0.164 HD
ATOM   2221  CA  LEU A 554      90.500  59.312  62.993  1.00 29.59     0.160 C 
ATOM   2222  C   LEU A 554      89.118  59.561  62.364  1.00 32.74     0.254 C 
ATOM   2223  O   LEU A 554      89.028  59.892  61.175  1.00 30.75    -0.270 OA
ATOM   2224  CB  LEU A 554      90.809  57.809  63.131  1.00 29.02     0.032 C 
ATOM   2225  CG  LEU A 554      91.068  57.029  61.841  1.00 32.40     0.002 C 
ATOM   2226  CD1 LEU A 554      92.502  57.289  61.366  1.00 29.11     0.000 C 
ATOM   2227  CD2 LEU A 554      90.840  55.510  62.088  1.00 32.17     0.000 C 
ATOM   2228  N   PRO A 555      88.034  59.454  63.132  1.00 35.09    -0.312 N 
ATOM   2229  CA  PRO A 555      86.697  59.596  62.516  1.00 31.77     0.163 C 
ATOM   2230  C   PRO A 555      86.475  60.997  61.958  1.00 34.34     0.251 C 
ATOM   2231  O   PRO A 555      85.554  61.230  61.138  1.00 32.81    -0.271 OA
ATOM   2232  CB  PRO A 555      85.740  59.346  63.676  1.00 34.71     0.034 C 
ATOM   2233  CG  PRO A 555      86.520  59.558  64.891  1.00 33.32     0.027 C 
ATOM   2234  CD  PRO A 555      87.951  59.253  64.588  1.00 34.35     0.105 C 
ATOM   2235  N   MET A 556      87.283  61.928  62.445  1.00 30.75    -0.337 N 
ATOM   2236  HN  MET A 556      87.979  61.665  63.143  1.00  0.00     0.164 HD
ATOM   2237  CA  MET A 556      87.206  63.297  62.017  1.00 30.50     0.160 C 
ATOM   2238  C   MET A 556      88.086  63.600  60.810  1.00 33.12     0.251 C 
ATOM   2239  O   MET A 556      88.068  64.725  60.305  1.00 33.27    -0.271 OA
ATOM   2240  CB  MET A 556      87.542  64.227  63.177  1.00 34.88     0.043 C 
ATOM   2241  CG  MET A 556      86.430  64.304  64.210  1.00 31.95     0.060 C 
ATOM   2242  SD  MET A 556      87.015  63.496  65.691  1.00 50.51    -0.139 SA
ATOM   2243  CE  MET A 556      87.730  64.959  66.445  1.00 37.24     0.069 C 
ATOM   2244  N   GLY A 557      88.867  62.620  60.360  1.00 30.01    -0.336 N 
ATOM   2245  HN  GLY A 557      88.863  61.717  60.835  1.00  0.00     0.164 HD
ATOM   2246  CA  GLY A 557      89.732  62.818  59.193  1.00 27.46     0.189 C 
ATOM   2247  C   GLY A 557      91.198  62.925  59.590  1.00 36.33     0.253 C 
ATOM   2248  O   GLY A 557      92.079  63.045  58.722  1.00 33.07    -0.270 OA
ATOM   2249  N   GLY A 558      91.478  62.866  60.895  1.00 28.56    -0.336 N 
ATOM   2250  HN  GLY A 558      90.729  62.745  61.577  1.00  0.00     0.164 HD
ATOM   2251  CA  GLY A 558      92.868  62.977  61.338  1.00 28.83     0.189 C 
ATOM   2252  C   GLY A 558      93.605  61.663  61.078  1.00 30.59     0.253 C 
ATOM   2253  O   GLY A 558      93.092  60.576  61.407  1.00 33.19    -0.270 OA
ATOM   2254  N   GLY A 559      94.834  61.750  60.563  1.00 31.14    -0.336 N 
ATOM   2255  HN  GLY A 559      95.264  62.669  60.455  1.00  0.00     0.164 HD
ATOM   2256  CA  GLY A 559      95.583  60.554  60.148  1.00 33.31     0.189 C 
ATOM   2257  C   GLY A 559      95.138  59.934  58.826  1.00 35.23     0.253 C 
ATOM   2258  O   GLY A 559      95.563  58.829  58.483  1.00 37.74    -0.270 OA
ATOM   2259  N   ILE A 560      94.248  60.599  58.100  1.00 33.38    -0.337 N 
ATOM   2260  HN  ILE A 560      93.877  61.483  58.448  1.00  0.00     0.164 HD
ATOM   2261  CA  ILE A 560      93.793  60.087  56.815  1.00 29.68     0.159 C 
ATOM   2262  C   ILE A 560      94.083  61.104  55.708  1.00 34.15     0.251 C 
ATOM   2263  O   ILE A 560      93.858  62.299  55.875  1.00 32.11    -0.271 OA
ATOM   2264  CB  ILE A 560      92.272  59.810  56.829  1.00 31.16     0.029 C 
ATOM   2265  CG1 ILE A 560      91.896  58.839  57.951  1.00 38.77     0.002 C 
ATOM   2266  CG2 ILE A 560      91.792  59.294  55.469  1.00 30.44     0.002 C 
ATOM   2267  CD1 ILE A 560      90.390  58.732  58.168  1.00 40.48     0.000 C 
ATOM   2268  N   GLU A 561      94.523  60.615  54.555  1.00 33.69    -0.338 N 
ATOM   2269  HN  GLU A 561      94.678  59.610  54.476  1.00  0.00     0.164 HD
ATOM   2270  CA  GLU A 561      94.795  61.462  53.392  1.00 36.25     0.160 C 
ATOM   2271  C   GLU A 561      94.376  60.702  52.134  1.00 31.49     0.251 C 
ATOM   2272  O   GLU A 561      94.798  59.594  51.938  1.00 36.68    -0.271 OA
ATOM   2273  CB  GLU A 561      96.295  61.709  53.325  1.00 43.01     0.043 C 
ATOM   2274  CG  GLU A 561      96.781  62.860  54.190  1.00 52.89     0.100 C 
ATOM   2275  CD  GLU A 561      98.129  63.342  53.708  1.00 57.25     0.185 C 
ATOM   2276  OE1 GLU A 561      98.950  62.481  53.306  1.00 52.97    -0.647 OA
ATOM   2277  OE2 GLU A 561      98.291  64.569  53.571  1.00 61.10    -0.647 OA
ATOM   2278  N   VAL A 562      93.561  61.290  51.275  1.00 31.63    -0.338 N 
ATOM   2279  HN  VAL A 562      93.353  62.283  51.381  1.00  0.00     0.164 HD
ATOM   2280  CA  VAL A 562      92.953  60.542  50.176  1.00 26.12     0.159 C 
ATOM   2281  C   VAL A 562      92.889  61.433  48.961  1.00 29.73     0.251 C 
ATOM   2282  O   VAL A 562      92.795  62.669  49.097  1.00 26.85    -0.271 OA
ATOM   2283  CB  VAL A 562      91.530  60.047  50.543  1.00 27.42     0.029 C 
ATOM   2284  CG1 VAL A 562      91.594  59.171  51.799  1.00 28.96     0.002 C 
ATOM   2285  CG2 VAL A 562      90.601  61.245  50.846  1.00 30.84     0.002 C 
ATOM   2286  N   THR A 563      93.023  60.839  47.772  1.00 26.33    -0.336 N 
ATOM   2287  HN  THR A 563      93.368  59.881  47.714  1.00  0.00     0.164 HD
ATOM   2288  CA  THR A 563      92.667  61.581  46.532  1.00 28.17     0.186 C 
ATOM   2289  C   THR A 563      91.148  61.763  46.356  1.00 28.05     0.253 C 
ATOM   2290  O   THR A 563      90.352  60.999  46.914  1.00 29.23    -0.270 OA
ATOM   2291  CB  THR A 563      93.161  60.824  45.285  1.00 28.84     0.140 C 
ATOM   2292  OG1 THR A 563      92.427  59.592  45.214  1.00 29.53    -0.382 OA
ATOM   2293  HG1 THR A 563      92.732  59.125  44.445  1.00  0.00     0.210 HD
ATOM   2294  CG2 THR A 563      94.712  60.541  45.394  1.00 27.26     0.034 C 
ATOM   2295  N   VAL A 564      90.747  62.743  45.547  1.00 29.73    -0.337 N 
ATOM   2296  HN  VAL A 564      91.434  63.372  45.131  1.00  0.00     0.164 HD
ATOM   2297  CA  VAL A 564      89.324  62.919  45.253  1.00 29.62     0.159 C 
ATOM   2298  C   VAL A 564      88.753  61.653  44.618  1.00 32.29     0.251 C 
ATOM   2299  O   VAL A 564      87.651  61.247  44.974  1.00 32.79    -0.271 OA
ATOM   2300  CB  VAL A 564      89.037  64.125  44.339  1.00 28.85     0.029 C 
ATOM   2301  CG1 VAL A 564      87.493  64.276  44.070  1.00 24.01     0.002 C 
ATOM   2302  CG2 VAL A 564      89.543  65.397  44.967  1.00 24.60     0.002 C 
ATOM   2303  N   ALA A 565      89.523  60.992  43.744  1.00 30.23    -0.338 N 
ATOM   2304  HN  ALA A 565      90.454  61.347  43.525  1.00  0.00     0.164 HD
ATOM   2305  CA  ALA A 565      89.041  59.754  43.092  1.00 27.31     0.159 C 
ATOM   2306  C   ALA A 565      88.774  58.606  44.081  1.00 29.52     0.251 C 
ATOM   2307  O   ALA A 565      87.756  57.925  44.010  1.00 32.91    -0.271 OA
ATOM   2308  CB  ALA A 565      90.017  59.291  42.030  1.00 26.36     0.034 C 
ATOM   2309  N   GLN A 566      89.738  58.333  44.940  1.00 27.67    -0.338 N 
ATOM   2310  HN  GLN A 566      90.616  58.851  44.907  1.00  0.00     0.164 HD
ATOM   2311  CA  GLN A 566      89.546  57.306  45.919  1.00 26.85     0.160 C 
ATOM   2312  C   GLN A 566      88.346  57.669  46.827  1.00 31.70     0.251 C 
ATOM   2313  O   GLN A 566      87.489  56.830  47.088  1.00 29.44    -0.271 OA
ATOM   2314  CB  GLN A 566      90.816  57.105  46.744  1.00 28.04     0.042 C 
ATOM   2315  CG  GLN A 566      90.552  56.339  48.053  1.00 26.41     0.090 C 
ATOM   2316  CD  GLN A 566      89.841  55.030  47.792  1.00 30.63     0.227 C 
ATOM   2317  OE1 GLN A 566      90.002  54.444  46.716  1.00 31.08    -0.273 OA
ATOM   2318  NE2 GLN A 566      89.144  54.502  48.812  1.00 35.85    -0.369 N 
ATOM   2319 1HE2 GLN A 566      88.664  53.619  48.636  1.00  0.00     0.159 HD
ATOM   2320 2HE2 GLN A 566      89.011  54.986  49.700  1.00  0.00     0.159 HD
ATOM   2321  N   HIS A 567      88.281  58.914  47.311  1.00 30.46    -0.337 N 
ATOM   2322  HN  HIS A 567      88.967  59.611  47.021  1.00  0.00     0.164 HD
ATOM   2323  CA  HIS A 567      87.220  59.276  48.262  1.00 29.91     0.165 C 
ATOM   2324  C   HIS A 567      85.835  59.228  47.611  1.00 27.75     0.251 C 
ATOM   2325  O   HIS A 567      84.880  58.755  48.216  1.00 28.58    -0.271 OA
ATOM   2326  CB  HIS A 567      87.481  60.628  48.906  1.00 26.99     0.077 C 
ATOM   2327  CG  HIS A 567      86.801  60.824  50.225  1.00 31.23     0.054 A 
ATOM   2328  ND1 HIS A 567      86.557  59.791  51.104  1.00 26.82    -0.340 N 
ATOM   2329  HD1 HIS A 567      86.810  58.815  50.951  1.00  0.00     0.167 HD
ATOM   2330  CD2 HIS A 567      86.227  61.925  50.771  1.00 28.55     0.086 A 
ATOM   2331  CE1 HIS A 567      85.946  60.262  52.173  1.00 28.42     0.151 A 
ATOM   2332  NE2 HIS A 567      85.719  61.551  51.990  1.00 35.93    -0.336 N 
ATOM   2333  HE2 HIS A 567      85.243  62.168  52.648  1.00  0.00     0.168 HD
ATOM   2334  N   THR A 568      85.749  59.620  46.342  1.00 29.99    -0.336 N 
ATOM   2335  HN  THR A 568      86.561  60.047  45.897  1.00  0.00     0.164 HD
ATOM   2336  CA  THR A 568      84.528  59.454  45.578  1.00 26.91     0.186 C 
ATOM   2337  C   THR A 568      84.066  57.981  45.624  1.00 33.96     0.253 C 
ATOM   2338  O   THR A 568      82.858  57.669  45.711  1.00 30.20    -0.270 OA
ATOM   2339  CB  THR A 568      84.728  59.973  44.115  1.00 28.46     0.140 C 
ATOM   2340  OG1 THR A 568      84.965  61.393  44.129  1.00 22.97    -0.382 OA
ATOM   2341  HG1 THR A 568      85.086  61.708  43.241  1.00  0.00     0.210 HD
ATOM   2342  CG2 THR A 568      83.505  59.715  43.287  1.00 25.07     0.034 C 
ATOM   2343  N   ASN A 569      85.032  57.071  45.585  1.00 32.46    -0.337 N 
ATOM   2344  HN  ASN A 569      86.005  57.376  45.574  1.00  0.00     0.164 HD
ATOM   2345  CA  ASN A 569      84.728  55.640  45.557  1.00 29.67     0.169 C 
ATOM   2346  C   ASN A 569      84.040  55.226  46.868  1.00 28.55     0.251 C 
ATOM   2347  O   ASN A 569      83.169  54.347  46.877  1.00 26.48    -0.271 OA
ATOM   2348  CB  ASN A 569      86.016  54.813  45.343  1.00 33.23     0.119 C 
ATOM   2349  CG  ASN A 569      85.771  53.504  44.578  1.00 34.46     0.230 C 
ATOM   2350  OD1 ASN A 569      84.632  52.999  44.520  1.00 31.55    -0.273 OA
ATOM   2351  ND2 ASN A 569      86.842  52.937  44.018  1.00 23.00    -0.369 N 
ATOM   2352 1HD2 ASN A 569      86.679  52.068  43.510  1.00  0.00     0.159 HD
ATOM   2353 2HD2 ASN A 569      87.773  53.350  44.065  1.00  0.00     0.159 HD
ATOM   2354  N   GLY A 570      84.386  55.890  47.971  1.00 29.27    -0.336 N 
ATOM   2355  HN  GLY A 570      85.125  56.593  47.935  1.00  0.00     0.164 HD
ATOM   2356  CA  GLY A 570      83.694  55.604  49.250  1.00 31.18     0.189 C 
ATOM   2357  C   GLY A 570      82.215  56.011  49.262  1.00 29.99     0.253 C 
ATOM   2358  O   GLY A 570      81.337  55.256  49.707  1.00 29.39    -0.270 OA
ATOM   2359  N   TYR A 571      81.928  57.191  48.717  1.00 32.46    -0.337 N 
ATOM   2360  HN  TYR A 571      82.668  57.758  48.304  1.00  0.00     0.164 HD
ATOM   2361  CA  TYR A 571      80.558  57.667  48.713  1.00 30.80     0.164 C 
ATOM   2362  C   TYR A 571      79.791  56.908  47.642  1.00 31.01     0.251 C 
ATOM   2363  O   TYR A 571      78.603  56.635  47.802  1.00 29.05    -0.271 OA
ATOM   2364  CB  TYR A 571      80.500  59.199  48.542  1.00 28.88     0.058 C 
ATOM   2365  CG  TYR A 571      80.668  59.919  49.869  1.00 30.77    -0.020 A 
ATOM   2366  CD1 TYR A 571      81.947  60.063  50.466  1.00 30.29    -0.002 A 
ATOM   2367  CD2 TYR A 571      79.547  60.261  50.631  1.00 31.90    -0.002 A 
ATOM   2368  CE1 TYR A 571      82.091  60.497  51.798  1.00 23.86     0.024 A 
ATOM   2369  CE2 TYR A 571      79.688  60.750  51.939  1.00 28.26     0.024 A 
ATOM   2370  CZ  TYR A 571      80.969  60.922  52.485  1.00 30.37     0.089 A 
ATOM   2371  OH  TYR A 571      81.095  61.481  53.738  1.00 26.80    -0.359 OA
ATOM   2372  HH  TYR A 571      81.962  61.597  54.108  1.00  0.00     0.218 HD
ATOM   2373  N   GLN A 572      80.511  56.415  46.634  1.00 27.36    -0.338 N 
ATOM   2374  HN  GLN A 572      81.494  56.671  46.541  1.00  0.00     0.164 HD
ATOM   2375  CA  GLN A 572      79.892  55.496  45.647  1.00 33.06     0.160 C 
ATOM   2376  C   GLN A 572      79.363  54.251  46.353  1.00 31.25     0.251 C 
ATOM   2377  O   GLN A 572      78.268  53.792  46.065  1.00 31.83    -0.271 OA
ATOM   2378  CB  GLN A 572      80.885  55.078  44.538  1.00 32.81     0.042 C 
ATOM   2379  CG  GLN A 572      80.408  53.933  43.609  1.00 29.54     0.090 C 
ATOM   2380  CD  GLN A 572      80.532  52.547  44.251  1.00 30.99     0.227 C 
ATOM   2381  OE1 GLN A 572      81.516  52.234  44.927  1.00 31.77    -0.273 OA
ATOM   2382  NE2 GLN A 572      79.487  51.723  44.087  1.00 31.62    -0.369 N 
ATOM   2383 1HE2 GLN A 572      79.570  50.801  44.514  1.00  0.00     0.159 HD
ATOM   2384 2HE2 GLN A 572      78.674  51.982  43.528  1.00  0.00     0.159 HD
ATOM   2385  N   THR A 573      80.100  53.778  47.342  1.00 36.39    -0.336 N 
ATOM   2386  HN  THR A 573      80.965  54.255  47.596  1.00  0.00     0.164 HD
ATOM   2387  CA  THR A 573      79.703  52.603  48.064  1.00 35.13     0.186 C 
ATOM   2388  C   THR A 573      78.413  52.845  48.857  1.00 34.52     0.253 C 
ATOM   2389  O   THR A 573      77.505  52.011  48.846  1.00 34.95    -0.270 OA
ATOM   2390  CB  THR A 573      80.846  52.094  48.997  1.00 36.99     0.140 C 
ATOM   2391  OG1 THR A 573      81.922  51.582  48.203  1.00 35.36    -0.382 OA
ATOM   2392  HG1 THR A 573      82.618  51.272  48.771  1.00  0.00     0.210 HD
ATOM   2393  CG2 THR A 573      80.367  50.967  49.827  1.00 35.78     0.034 C 
ATOM   2394  N   LEU A 574      78.317  53.988  49.529  1.00 32.93    -0.337 N 
ATOM   2395  HN  LEU A 574      79.082  54.661  49.494  1.00  0.00     0.164 HD
ATOM   2396  CA  LEU A 574      77.123  54.287  50.317  1.00 34.87     0.159 C 
ATOM   2397  C   LEU A 574      75.942  54.478  49.365  1.00 43.62     0.251 C 
ATOM   2398  O   LEU A 574      74.831  53.945  49.593  1.00 35.93    -0.271 OA
ATOM   2399  CB  LEU A 574      77.305  55.543  51.156  1.00 30.21     0.032 C 
ATOM   2400  CG  LEU A 574      78.226  55.425  52.371  1.00 34.41     0.002 C 
ATOM   2401  CD1 LEU A 574      78.477  56.807  52.970  1.00 30.70     0.000 C 
ATOM   2402  CD2 LEU A 574      77.712  54.486  53.400  1.00 31.52     0.000 C 
ATOM   2403  N   ALA A 575      76.186  55.204  48.277  1.00 30.93    -0.338 N 
ATOM   2404  HN  ALA A 575      77.131  55.539  48.091  1.00  0.00     0.164 HD
ATOM   2405  CA  ALA A 575      75.105  55.523  47.349  1.00 35.77     0.159 C 
ATOM   2406  C   ALA A 575      74.598  54.271  46.590  1.00 35.32     0.251 C 
ATOM   2407  O   ALA A 575      73.405  54.144  46.337  1.00 36.44    -0.271 OA
ATOM   2408  CB  ALA A 575      75.550  56.582  46.380  1.00 31.63     0.034 C 
ATOM   2409  N   ASN A 576      75.496  53.337  46.283  1.00 38.24    -0.337 N 
ATOM   2410  HN  ASN A 576      76.471  53.496  46.538  1.00  0.00     0.164 HD
ATOM   2411  CA  ASN A 576      75.142  52.071  45.584  1.00 38.32     0.169 C 
ATOM   2412  C   ASN A 576      74.625  50.983  46.536  1.00 38.69     0.251 C 
ATOM   2413  O   ASN A 576      75.008  49.806  46.421  1.00 35.16    -0.271 OA
ATOM   2414  CB  ASN A 576      76.328  51.532  44.786  1.00 32.81     0.119 C 
ATOM   2415  CG  ASN A 576      75.902  50.551  43.727  1.00 36.36     0.230 C 
ATOM   2416  OD1 ASN A 576      74.953  50.811  42.992  1.00 36.39    -0.273 OA
ATOM   2417  ND2 ASN A 576      76.639  49.454  43.587  1.00 35.47    -0.369 N 
ATOM   2418 1HD2 ASN A 576      77.427  49.238  44.197  1.00  0.00     0.159 HD
ATOM   2419 2HD2 ASN A 576      76.350  48.789  42.869  1.00  0.00     0.159 HD
ATOM   2420  N   ASN A 577      73.842  51.414  47.536  1.00 34.36    -0.337 N 
ATOM   2421  HN  ASN A 577      73.697  52.418  47.639  1.00  0.00     0.164 HD
ATOM   2422  CA  ASN A 577      73.186  50.517  48.485  1.00 36.57     0.169 C 
ATOM   2423  C   ASN A 577      74.149  49.579  49.173  1.00 37.28     0.251 C 
ATOM   2424  O   ASN A 577      73.820  48.406  49.437  1.00 37.81    -0.271 OA
ATOM   2425  CB  ASN A 577      72.073  49.712  47.794  1.00 36.28     0.119 C 
ATOM   2426  CG  ASN A 577      70.925  50.600  47.340  1.00 39.80     0.230 C 
ATOM   2427  OD1 ASN A 577      70.743  51.705  47.835  1.00 36.54    -0.273 OA
ATOM   2428  ND2 ASN A 577      70.169  50.130  46.376  1.00 35.52    -0.369 N 
ATOM   2429 1HD2 ASN A 577      69.399  50.726  46.071  1.00  0.00     0.159 HD
ATOM   2430 2HD2 ASN A 577      70.321  49.209  45.964  1.00  0.00     0.159 HD
ATOM   2431  N   GLY A 578      75.321  50.115  49.492  1.00 31.84    -0.336 N 
ATOM   2432  HN  GLY A 578      75.534  51.052  49.151  1.00  0.00     0.164 HD
ATOM   2433  CA  GLY A 578      76.311  49.434  50.300  1.00 31.04     0.189 C 
ATOM   2434  C   GLY A 578      77.308  48.670  49.446  1.00 32.21     0.253 C 
ATOM   2435  O   GLY A 578      78.228  48.079  49.993  1.00 35.20    -0.270 OA
ATOM   2436  N   VAL A 579      77.134  48.667  48.112  1.00 36.31    -0.337 N 
ATOM   2437  HN  VAL A 579      76.419  49.268  47.701  1.00  0.00     0.164 HD
ATOM   2438  CA  VAL A 579      77.959  47.809  47.224  1.00 34.47     0.159 C 
ATOM   2439  C   VAL A 579      79.058  48.567  46.480  1.00 38.02     0.251 C 
ATOM   2440  O   VAL A 579      78.779  49.388  45.600  1.00 38.75    -0.271 OA
ATOM   2441  CB  VAL A 579      77.111  46.990  46.223  1.00 37.17     0.029 C 
ATOM   2442  CG1 VAL A 579      78.047  46.204  45.244  1.00 32.24     0.002 C 
ATOM   2443  CG2 VAL A 579      76.215  46.010  46.992  1.00 31.59     0.002 C 
ATOM   2444  N   TYR A 580      80.305  48.247  46.826  1.00 38.13    -0.337 N 
ATOM   2445  HN  TYR A 580      80.426  47.558  47.568  1.00  0.00     0.164 HD
ATOM   2446  CA  TYR A 580      81.523  48.814  46.217  1.00 31.61     0.164 C 
ATOM   2447  C   TYR A 580      81.817  48.248  44.819  1.00 38.80     0.251 C 
ATOM   2448  O   TYR A 580      81.735  47.037  44.584  1.00 37.40    -0.271 OA
ATOM   2449  CB  TYR A 580      82.695  48.494  47.113  1.00 34.80     0.058 C 
ATOM   2450  CG  TYR A 580      84.055  48.848  46.564  1.00 35.83    -0.020 A 
ATOM   2451  CD1 TYR A 580      84.548  50.163  46.650  1.00 33.31    -0.002 A 
ATOM   2452  CD2 TYR A 580      84.909  47.864  46.101  1.00 35.41    -0.002 A 
ATOM   2453  CE1 TYR A 580      85.848  50.485  46.236  1.00 32.14     0.024 A 
ATOM   2454  CE2 TYR A 580      86.225  48.185  45.676  1.00 39.58     0.024 A 
ATOM   2455  CZ  TYR A 580      86.687  49.488  45.780  1.00 38.25     0.089 A 
ATOM   2456  OH  TYR A 580      87.971  49.812  45.394  1.00 40.41    -0.359 OA
ATOM   2457  HH  TYR A 580      88.548  49.126  45.080  1.00  0.00     0.218 HD
ATOM   2458  N   HIS A 581      82.172  49.132  43.903  1.00 35.33    -0.337 N 
ATOM   2459  HN  HIS A 581      82.044  50.124  44.101  1.00  0.00     0.164 HD
ATOM   2460  CA  HIS A 581      82.740  48.738  42.621  1.00 35.33     0.165 C 
ATOM   2461  C   HIS A 581      83.994  49.569  42.524  1.00 36.30     0.251 C 
ATOM   2462  O   HIS A 581      83.935  50.800  42.702  1.00 31.13    -0.271 OA
ATOM   2463  CB  HIS A 581      81.816  49.152  41.470  1.00 32.34     0.077 C 
ATOM   2464  CG  HIS A 581      80.585  48.313  41.357  1.00 39.60     0.054 A 
ATOM   2465  ND1 HIS A 581      80.627  46.984  40.989  1.00 40.81    -0.340 N 
ATOM   2466  HD1 HIS A 581      81.473  46.464  40.757  1.00  0.00     0.167 HD
ATOM   2467  CD2 HIS A 581      79.282  48.590  41.611  1.00 42.24     0.086 A 
ATOM   2468  CE1 HIS A 581      79.402  46.489  40.983  1.00 38.97     0.151 A 
ATOM   2469  NE2 HIS A 581      78.563  47.444  41.338  1.00 40.88    -0.336 N 
ATOM   2470  HE2 HIS A 581      77.549  47.350  41.400  1.00  0.00     0.168 HD
ATOM   2471  N   GLN A 582      85.104  48.923  42.184  1.00 34.57    -0.338 N 
ATOM   2472  HN  GLN A 582      85.057  47.932  41.947  1.00  0.00     0.164 HD
ATOM   2473  CA  GLN A 582      86.381  49.609  42.145  1.00 37.71     0.160 C 
ATOM   2474  C   GLN A 582      86.465  50.729  41.102  1.00 35.72     0.251 C 
ATOM   2475  O   GLN A 582      86.199  50.532  39.919  1.00 31.66    -0.271 OA
ATOM   2476  CB  GLN A 582      87.508  48.604  41.949  1.00 35.22     0.042 C 
ATOM   2477  CG  GLN A 582      88.868  49.248  41.832  1.00 41.02     0.090 C 
ATOM   2478  CD  GLN A 582      89.978  48.226  41.757  1.00 41.80     0.227 C 
ATOM   2479  OE1 GLN A 582      89.995  47.362  40.871  1.00 41.01    -0.273 OA
ATOM   2480  NE2 GLN A 582      90.930  48.333  42.671  1.00 37.44    -0.369 N 
ATOM   2481 1HE2 GLN A 582      90.916  49.045  43.401  1.00  0.00     0.159 HD
ATOM   2482 2HE2 GLN A 582      91.679  47.643  42.620  1.00  0.00     0.159 HD
ATOM   2483  N   LYS A 583      86.901  51.902  41.532  1.00 30.73    -0.338 N 
ATOM   2484  HN  LYS A 583      87.117  52.033  42.520  1.00  0.00     0.164 HD
ATOM   2485  CA  LYS A 583      87.072  52.996  40.608  1.00 30.42     0.159 C 
ATOM   2486  C   LYS A 583      87.957  52.602  39.401  1.00 36.62     0.251 C 
ATOM   2487  O   LYS A 583      88.930  51.857  39.523  1.00 34.61    -0.271 OA
ATOM   2488  CB  LYS A 583      87.668  54.200  41.328  1.00 31.34     0.032 C 
ATOM   2489  CG  LYS A 583      89.041  53.946  42.005  1.00 31.71     0.004 C 
ATOM   2490  CD  LYS A 583      89.617  55.258  42.541  1.00 28.82     0.032 C 
ATOM   2491  CE  LYS A 583      90.947  55.054  43.296  1.00 28.81     0.206 C 
ATOM   2492  NZ  LYS A 583      92.112  55.203  42.350  1.00 33.42    -0.064 N 
ATOM   2493  HZ1 LYS A 583      92.991  55.068  42.849  1.00  0.00     0.275 HD
ATOM   2494  HZ2 LYS A 583      92.088  56.094  41.854  1.00  0.00     0.275 HD
ATOM   2495  HZ3 LYS A 583      92.031  54.581  41.546  1.00  0.00     0.275 HD
ATOM   2496  N   HIS A 584      87.694  53.183  38.246  1.00 36.01    -0.337 N 
ATOM   2497  HN  HIS A 584      86.863  53.763  38.129  1.00  0.00     0.164 HD
ATOM   2498  CA  HIS A 584      88.617  52.975  37.148  1.00 37.08     0.165 C 
ATOM   2499  C   HIS A 584      88.343  53.975  36.048  1.00 37.64     0.251 C 
ATOM   2500  O   HIS A 584      87.233  54.499  35.924  1.00 39.78    -0.271 OA
ATOM   2501  CB  HIS A 584      88.477  51.568  36.587  1.00 33.66     0.077 C 
ATOM   2502  CG  HIS A 584      87.087  51.249  36.129  1.00 37.22     0.054 A 
ATOM   2503  ND1 HIS A 584      86.050  51.040  37.011  1.00 31.28    -0.340 N 
ATOM   2504  HD1 HIS A 584      86.110  51.136  38.025  1.00  0.00     0.167 HD
ATOM   2505  CD2 HIS A 584      86.585  50.997  34.892  1.00 37.98     0.086 A 
ATOM   2506  CE1 HIS A 584      84.964  50.695  36.340  1.00 37.42     0.151 A 
ATOM   2507  NE2 HIS A 584      85.254  50.693  35.050  1.00 36.36    -0.336 N 
ATOM   2508  HE2 HIS A 584      84.597  50.498  34.295  1.00  0.00     0.168 HD
ATOM   2509  N   VAL A 585      89.383  54.260  35.279  1.00 39.41    -0.338 N 
ATOM   2510  HN  VAL A 585      90.283  53.831  35.492  1.00  0.00     0.164 HD
ATOM   2511  CA  VAL A 585      89.291  55.152  34.154  1.00 40.59     0.159 C 
ATOM   2512  C   VAL A 585      89.650  54.386  32.875  1.00 39.85     0.251 C 
ATOM   2513  O   VAL A 585      89.350  54.837  31.766  1.00 40.69    -0.271 OA
ATOM   2514  CB  VAL A 585      90.192  56.408  34.381  1.00 43.70     0.029 C 
ATOM   2515  CG1 VAL A 585      91.661  56.112  34.088  1.00 41.42     0.002 C 
ATOM   2516  CG2 VAL A 585      89.711  57.580  33.563  1.00 47.37     0.002 C 
ATOM   2517  N   ILE A 586      90.286  53.222  33.036  1.00 41.82    -0.338 N 
ATOM   2518  HN  ILE A 586      90.535  52.918  33.977  1.00  0.00     0.164 HD
ATOM   2519  CA  ILE A 586      90.639  52.360  31.881  1.00 42.47     0.159 C 
ATOM   2520  C   ILE A 586      89.757  51.133  31.907  1.00 43.03     0.251 C 
ATOM   2521  O   ILE A 586      89.615  50.453  32.921  1.00 46.49    -0.271 OA
ATOM   2522  CB  ILE A 586      92.139  51.905  31.846  1.00 41.77     0.029 C 
ATOM   2523  CG1 ILE A 586      93.097  53.107  31.952  1.00 41.75     0.002 C 
ATOM   2524  CG2 ILE A 586      92.420  51.030  30.604  1.00 42.76     0.002 C 
ATOM   2525  CD1 ILE A 586      93.254  53.927  30.682  1.00 42.35     0.000 C 
ATOM   2526  N   SER A 587      89.155  50.879  30.766  1.00 42.04    -0.336 N 
ATOM   2527  HN  SER A 587      89.379  51.460  29.958  1.00  0.00     0.164 HD
ATOM   2528  CA  SER A 587      88.201  49.827  30.606  1.00 43.95     0.189 C 
ATOM   2529  C   SER A 587      88.891  48.595  29.974  1.00 45.97     0.253 C 
ATOM   2530  O   SER A 587      88.690  47.447  30.403  1.00 43.00    -0.270 OA
ATOM   2531  CB  SER A 587      87.137  50.368  29.667  1.00 43.56     0.169 C 
ATOM   2532  OG  SER A 587      85.935  49.803  30.001  1.00 50.22    -0.380 OA
ATOM   2533  HG  SER A 587      85.269  50.141  29.414  1.00  0.00     0.211 HD
ATOM   2534  N   LYS A 588      89.728  48.874  28.971  1.00 46.80    -0.337 N 
ATOM   2535  HN  LYS A 588      89.970  49.850  28.801  1.00  0.00     0.164 HD
ATOM   2536  CA  LYS A 588      90.312  47.859  28.108  1.00 47.10     0.159 C 
ATOM   2537  C   LYS A 588      91.575  48.355  27.426  1.00 47.75     0.251 C 
ATOM   2538  O   LYS A 588      91.672  49.511  27.019  1.00 43.99    -0.271 OA
ATOM   2539  CB  LYS A 588      89.323  47.427  27.040  1.00 53.05     0.032 C 
ATOM   2540  CG  LYS A 588      89.201  45.929  26.940  1.00 63.69     0.004 C 
ATOM   2541  CD  LYS A 588      88.713  45.485  25.559  1.00 63.38     0.032 C 
ATOM   2542  CE  LYS A 588      87.601  46.373  25.063  1.00 62.76     0.206 C 
ATOM   2543  NZ  LYS A 588      86.863  45.732  23.942  1.00 73.85    -0.064 N 
ATOM   2544  HZ1 LYS A 588      86.110  46.333  23.606  1.00  0.00     0.275 HD
ATOM   2545  HZ2 LYS A 588      86.518  44.807  24.199  1.00  0.00     0.275 HD
ATOM   2546  HZ3 LYS A 588      87.491  45.459  23.186  1.00  0.00     0.275 HD
ATOM   2547  N   ILE A 589      92.513  47.428  27.236  1.00 51.69    -0.338 N 
ATOM   2548  HN  ILE A 589      92.377  46.509  27.658  1.00  0.00     0.164 HD
ATOM   2549  CA  ILE A 589      93.724  47.658  26.457  1.00 48.99     0.159 C 
ATOM   2550  C   ILE A 589      93.885  46.460  25.514  1.00 52.87     0.251 C 
ATOM   2551  O   ILE A 589      93.846  45.309  25.958  1.00 52.01    -0.271 OA
ATOM   2552  CB  ILE A 589      94.955  47.792  27.387  1.00 45.89     0.029 C 
ATOM   2553  CG1 ILE A 589      94.691  48.850  28.471  1.00 41.83     0.002 C 
ATOM   2554  CG2 ILE A 589      96.209  48.069  26.567  1.00 46.68     0.002 C 
ATOM   2555  CD1 ILE A 589      95.948  49.329  29.224  1.00 41.12     0.000 C 
ATOM   2556  N   GLU A 590      93.902  46.723  24.208  1.00 56.22    -0.338 N 
ATOM   2557  HN  GLU A 590      93.862  47.692  23.893  1.00  0.00     0.164 HD
ATOM   2558  CA  GLU A 590      93.978  45.639  23.207  1.00 58.23     0.160 C 
ATOM   2559  C   GLU A 590      95.243  45.756  22.395  1.00 61.17     0.251 C 
ATOM   2560  O   GLU A 590      95.564  46.845  21.925  1.00 62.60    -0.271 OA
ATOM   2561  CB  GLU A 590      92.780  45.642  22.261  1.00 58.79     0.043 C 
ATOM   2562  CG  GLU A 590      91.453  45.589  22.985  1.00 62.08     0.100 C 
ATOM   2563  CD  GLU A 590      90.248  45.667  22.058  1.00 62.77     0.185 C 
ATOM   2564  OE1 GLU A 590      90.052  44.718  21.269  1.00 64.11    -0.647 OA
ATOM   2565  OE2 GLU A 590      89.483  46.658  22.149  1.00 61.43    -0.647 OA
ATOM   2566  N   ALA A 591      95.958  44.638  22.251  1.00 59.45    -0.338 N 
ATOM   2567  HN  ALA A 591      95.683  43.810  22.779  1.00  0.00     0.164 HD
ATOM   2568  CA  ALA A 591      97.115  44.554  21.370  1.00 65.89     0.159 C 
ATOM   2569  C   ALA A 591      96.692  44.638  19.898  1.00 73.68     0.251 C 
ATOM   2570  O   ALA A 591      95.501  44.490  19.571  1.00 72.48    -0.271 OA
ATOM   2571  CB  ALA A 591      97.892  43.255  21.634  1.00 61.34     0.034 C 
ATOM   2572  N   ALA A 592      97.673  44.872  19.020  1.00 75.89    -0.338 N 
ATOM   2573  HN  ALA A 592      98.639  44.840  19.346  1.00  0.00     0.164 HD
ATOM   2574  CA  ALA A 592      97.418  45.173  17.606  1.00 74.91     0.159 C 
ATOM   2575  C   ALA A 592      96.607  44.061  16.970  1.00 78.51     0.251 C 
ATOM   2576  O   ALA A 592      95.665  44.308  16.219  1.00 78.67    -0.271 OA
ATOM   2577  CB  ALA A 592      98.730  45.361  16.861  1.00 74.25     0.034 C 
ATOM   2578  N   ASP A 593      96.956  42.827  17.309  1.00 83.72    -0.337 N 
ATOM   2579  HN  ASP A 593      97.785  42.683  17.886  1.00  0.00     0.164 HD
ATOM   2580  CA  ASP A 593      96.179  41.672  16.874  1.00 91.46     0.170 C 
ATOM   2581  C   ASP A 593      94.901  41.451  17.698  1.00 95.62     0.252 C 
ATOM   2582  O   ASP A 593      94.147  40.523  17.421  1.00 93.12    -0.271 OA
ATOM   2583  CB  ASP A 593      97.053  40.410  16.859  1.00 94.94     0.129 C 
ATOM   2584  CG  ASP A 593      97.226  39.792  18.239  1.00 97.45     0.188 C 
ATOM   2585  OD1 ASP A 593      97.190  40.519  19.264  1.00 94.17    -0.647 OA
ATOM   2586  OD2 ASP A 593      97.414  38.561  18.293  1.00101.29    -0.647 OA
ATOM   2587  N   GLY A 594      94.698  42.256  18.745  1.00 92.33    -0.336 N 
ATOM   2588  HN  GLY A 594      95.479  42.806  19.103  1.00  0.00     0.164 HD
ATOM   2589  CA  GLY A 594      93.391  42.374  19.395  1.00 81.84     0.189 C 
ATOM   2590  C   GLY A 594      93.088  41.419  20.540  1.00 79.99     0.253 C 
ATOM   2591  O   GLY A 594      91.928  41.235  20.899  1.00 82.68    -0.270 OA
ATOM   2592  N   ARG A 595      94.119  40.809  21.119  1.00 79.53    -0.337 N 
ATOM   2593  HN  ARG A 595      95.015  40.774  20.633  1.00  0.00     0.164 HD
ATOM   2594  CA  ARG A 595      93.995  40.186  22.442  1.00 73.71     0.159 C 
ATOM   2595  C   ARG A 595      93.972  41.262  23.517  1.00 65.19     0.251 C 
ATOM   2596  O   ARG A 595      94.768  42.207  23.473  1.00 57.81    -0.271 OA
ATOM   2597  CB  ARG A 595      95.170  39.246  22.707  1.00 75.36     0.034 C 
ATOM   2598  CG  ARG A 595      96.456  39.679  22.028  1.00 79.79     0.027 C 
ATOM   2599  CD  ARG A 595      97.670  38.900  22.552  1.00 81.75     0.116 C 
ATOM   2600  NE  ARG A 595      98.873  39.728  22.503  1.00 78.93    -0.212 N 
ATOM   2601  HE  ARG A 595      99.236  39.977  21.583  1.00  0.00     0.178 HD
ATOM   2602  CZ  ARG A 595      99.533  40.183  23.569  1.00 75.47     0.666 C 
ATOM   2603  NH1 ARG A 595      99.185  39.812  24.801  1.00 75.20    -0.235 N 
ATOM   2604 1HH1 ARG A 595      98.389  39.187  24.929  1.00  0.00     0.174 HD
ATOM   2605 2HH1 ARG A 595      99.690  40.160  25.616  1.00  0.00     0.174 HD
ATOM   2606  NH2 ARG A 595     100.568  40.995  23.402  1.00 66.11    -0.235 N 
ATOM   2607 1HH2 ARG A 595     100.834  41.279  22.459  1.00  0.00     0.174 HD
ATOM   2608 2HH2 ARG A 595     101.073  41.343  24.217  1.00  0.00     0.174 HD
ATOM   2609  N   VAL A 596      93.039  41.138  24.457  1.00 64.78    -0.338 N 
ATOM   2610  HN  VAL A 596      92.331  40.409  24.368  1.00  0.00     0.164 HD
ATOM   2611  CA  VAL A 596      93.010  42.027  25.614  1.00 62.35     0.159 C 
ATOM   2612  C   VAL A 596      94.259  41.834  26.482  1.00 59.25     0.251 C 
ATOM   2613  O   VAL A 596      94.457  40.783  27.081  1.00 60.15    -0.271 OA
ATOM   2614  CB  VAL A 596      91.684  41.893  26.446  1.00 63.66     0.029 C 
ATOM   2615  CG1 VAL A 596      90.941  40.617  26.091  1.00 62.47     0.002 C 
ATOM   2616  CG2 VAL A 596      91.957  41.985  27.969  1.00 59.49     0.002 C 
ATOM   2617  N   VAL A 597      95.139  42.824  26.496  1.00 53.01    -0.338 N 
ATOM   2618  HN  VAL A 597      95.104  43.556  25.787  1.00  0.00     0.164 HD
ATOM   2619  CA  VAL A 597      96.143  42.854  27.522  1.00 55.94     0.159 C 
ATOM   2620  C   VAL A 597      95.536  43.146  28.918  1.00 56.09     0.251 C 
ATOM   2621  O   VAL A 597      95.967  42.582  29.916  1.00 57.41    -0.271 OA
ATOM   2622  CB  VAL A 597      97.330  43.811  27.172  1.00 58.41     0.029 C 
ATOM   2623  CG1 VAL A 597      96.858  45.126  26.631  1.00 61.06     0.002 C 
ATOM   2624  CG2 VAL A 597      98.134  44.085  28.371  1.00 57.46     0.002 C 
ATOM   2625  N   TYR A 598      94.535  44.017  28.989  1.00 53.24    -0.337 N 
ATOM   2626  HN  TYR A 598      94.245  44.519  28.150  1.00  0.00     0.164 HD
ATOM   2627  CA  TYR A 598      93.846  44.266  30.247  1.00 49.71     0.164 C 
ATOM   2628  C   TYR A 598      92.378  44.536  29.962  1.00 50.00     0.251 C 
ATOM   2629  O   TYR A 598      92.041  45.267  29.036  1.00 48.85    -0.271 OA
ATOM   2630  CB  TYR A 598      94.483  45.446  31.012  1.00 48.19     0.058 C 
ATOM   2631  CG  TYR A 598      93.580  46.048  32.059  1.00 47.53    -0.020 A 
ATOM   2632  CD1 TYR A 598      93.520  45.507  33.347  1.00 48.32    -0.002 A 
ATOM   2633  CD2 TYR A 598      92.719  47.111  31.747  1.00 48.40    -0.002 A 
ATOM   2634  CE1 TYR A 598      92.659  46.030  34.309  1.00 48.63     0.024 A 
ATOM   2635  CE2 TYR A 598      91.829  47.616  32.697  1.00 47.73     0.024 A 
ATOM   2636  CZ  TYR A 598      91.821  47.072  33.985  1.00 48.88     0.089 A 
ATOM   2637  OH  TYR A 598      90.963  47.551  34.955  1.00 59.44    -0.359 OA
ATOM   2638  HH  TYR A 598      90.384  48.270  34.731  1.00  0.00     0.218 HD
ATOM   2639  N   GLU A 599      91.503  43.926  30.746  1.00 50.53    -0.338 N 
ATOM   2640  HN  GLU A 599      91.816  43.170  31.355  1.00  0.00     0.164 HD
ATOM   2641  CA  GLU A 599      90.094  44.320  30.753  1.00 51.91     0.160 C 
ATOM   2642  C   GLU A 599      89.608  44.551  32.174  1.00 50.11     0.251 C 
ATOM   2643  O   GLU A 599      89.866  43.719  33.053  1.00 48.54    -0.271 OA
ATOM   2644  CB  GLU A 599      89.272  43.195  30.185  1.00 53.54     0.043 C 
ATOM   2645  CG  GLU A 599      87.949  43.626  29.712  1.00 56.18     0.100 C 
ATOM   2646  CD  GLU A 599      87.443  42.675  28.663  1.00 61.95     0.185 C 
ATOM   2647  OE1 GLU A 599      88.029  41.564  28.527  1.00 62.89    -0.647 OA
ATOM   2648  OE2 GLU A 599      86.512  43.071  27.936  1.00 66.82    -0.647 OA
ATOM   2649  N   TYR A 600      88.834  45.614  32.388  1.00 49.19    -0.337 N 
ATOM   2650  HN  TYR A 600      88.636  46.263  31.626  1.00  0.00     0.164 HD
ATOM   2651  CA  TYR A 600      88.267  45.851  33.719  1.00 49.03     0.164 C 
ATOM   2652  C   TYR A 600      87.353  44.700  34.169  1.00 51.04     0.251 C 
ATOM   2653  O   TYR A 600      86.467  44.277  33.433  1.00 51.57    -0.271 OA
ATOM   2654  CB  TYR A 600      87.524  47.193  33.814  1.00 46.37     0.058 C 
ATOM   2655  CG  TYR A 600      86.869  47.373  35.177  1.00 48.54    -0.020 A 
ATOM   2656  CD1 TYR A 600      87.598  47.862  36.253  1.00 47.57    -0.002 A 
ATOM   2657  CD2 TYR A 600      85.557  46.939  35.412  1.00 49.86    -0.002 A 
ATOM   2658  CE1 TYR A 600      87.021  47.985  37.523  1.00 51.58     0.024 A 
ATOM   2659  CE2 TYR A 600      84.983  47.021  36.672  1.00 52.28     0.024 A 
ATOM   2660  CZ  TYR A 600      85.721  47.556  37.733  1.00 52.74     0.089 A 
ATOM   2661  OH  TYR A 600      85.153  47.691  38.985  1.00 50.48    -0.359 OA
ATOM   2662  HH  TYR A 600      85.654  48.054  39.706  1.00  0.00     0.218 HD
ATOM   2663  N   GLN A 601      87.560  44.223  35.396  1.00 53.03    -0.338 N 
ATOM   2664  HN  GLN A 601      88.226  44.697  36.006  1.00  0.00     0.164 HD
ATOM   2665  CA  GLN A 601      86.859  43.040  35.893  1.00 61.07     0.160 C 
ATOM   2666  C   GLN A 601      86.020  43.339  37.138  1.00 66.01     0.251 C 
ATOM   2667  O   GLN A 601      86.549  43.593  38.219  1.00 61.70    -0.271 OA
ATOM   2668  CB  GLN A 601      87.841  41.890  36.161  1.00 63.59     0.042 C 
ATOM   2669  CG  GLN A 601      88.588  41.378  34.913  1.00 71.47     0.090 C 
ATOM   2670  CD  GLN A 601      87.668  40.808  33.806  1.00 85.84     0.227 C 
ATOM   2671  OE1 GLN A 601      86.431  40.919  33.857  1.00 83.45    -0.273 OA
ATOM   2672  NE2 GLN A 601      88.287  40.216  32.788  1.00 81.18    -0.369 N 
ATOM   2673 1HE2 GLN A 601      89.302  40.125  32.746  1.00  0.00     0.159 HD
ATOM   2674 2HE2 GLN A 601      87.681  39.840  32.059  1.00  0.00     0.159 HD
ATOM   2675  N   ASP A 602      84.702  43.327  36.984  1.00 50.06    -0.337 N 
ATOM   2676  HN  ASP A 602      84.288  43.025  36.102  1.00  0.00     0.164 HD
ATOM   2677  CA  ASP A 602      83.862  43.746  38.077  1.00 51.48     0.170 C 
ATOM   2678  C   ASP A 602      83.911  42.815  39.284  1.00 51.40     0.251 C 
ATOM   2679  O   ASP A 602      83.611  41.642  39.162  1.00 64.63    -0.271 OA
ATOM   2680  CB  ASP A 602      82.435  43.935  37.619  1.00 53.66     0.129 C 
ATOM   2681  CG  ASP A 602      81.643  44.725  38.617  1.00 73.17     0.188 C 
ATOM   2682  OD1 ASP A 602      82.274  45.511  39.375  1.00 60.11    -0.647 OA
ATOM   2683  OD2 ASP A 602      80.420  44.513  38.694  1.00 80.11    -0.647 OA
ATOM   2684  N   LYS A 603      84.273  43.347  40.446  1.00 44.40    -0.338 N 
ATOM   2685  HN  LYS A 603      84.522  44.336  40.473  1.00  0.00     0.164 HD
ATOM   2686  CA  LYS A 603      84.331  42.576  41.693  1.00 46.13     0.160 C 
ATOM   2687  C   LYS A 603      83.421  43.188  42.781  1.00 47.23     0.254 C 
ATOM   2688  O   LYS A 603      83.909  43.590  43.836  1.00 55.61    -0.270 OA
ATOM   2689  CB  LYS A 603      85.784  42.549  42.207  1.00 46.98     0.032 C 
ATOM   2690  CG  LYS A 603      86.395  41.170  42.427  1.00 66.20     0.004 C 
ATOM   2691  CD  LYS A 603      87.742  41.243  43.186  1.00 74.83     0.032 C 
ATOM   2692  CE  LYS A 603      87.543  41.536  44.694  1.00 90.59     0.206 C 
ATOM   2693  NZ  LYS A 603      86.531  40.634  45.364  1.00 79.93    -0.064 N 
ATOM   2694  HZ1 LYS A 603      86.400  40.827  46.357  1.00  0.00     0.275 HD
ATOM   2695  HZ2 LYS A 603      86.771  39.654  45.218  1.00  0.00     0.275 HD
ATOM   2696  HZ3 LYS A 603      85.639  40.667  44.871  1.00  0.00     0.275 HD
ATOM   2697  N   PRO A 604      82.112  43.264  42.556  1.00 46.09    -0.312 N 
ATOM   2698  CA  PRO A 604      81.241  43.998  43.502  1.00 44.69     0.163 C 
ATOM   2699  C   PRO A 604      81.392  43.485  44.931  1.00 44.07     0.251 C 
ATOM   2700  O   PRO A 604      81.288  42.292  45.149  1.00 43.14    -0.271 OA
ATOM   2701  CB  PRO A 604      79.824  43.687  43.007  1.00 45.18     0.034 C 
ATOM   2702  CG  PRO A 604      79.977  42.527  42.050  1.00 47.11     0.027 C 
ATOM   2703  CD  PRO A 604      81.340  42.672  41.452  1.00 49.81     0.105 C 
ATOM   2704  N   VAL A 605      81.549  44.374  45.907  1.00 40.79    -0.338 N 
ATOM   2705  HN  VAL A 605      81.545  45.371  45.693  1.00  0.00     0.164 HD
ATOM   2706  CA  VAL A 605      81.728  43.921  47.295  1.00 39.32     0.159 C 
ATOM   2707  C   VAL A 605      80.719  44.574  48.228  1.00 37.55     0.251 C 
ATOM   2708  O   VAL A 605      80.605  45.820  48.278  1.00 35.05    -0.271 OA
ATOM   2709  CB  VAL A 605      83.178  44.154  47.813  1.00 39.55     0.029 C 
ATOM   2710  CG1 VAL A 605      83.258  43.895  49.321  1.00 40.64     0.002 C 
ATOM   2711  CG2 VAL A 605      84.210  43.295  47.047  1.00 36.13     0.002 C 
ATOM   2712  N   GLN A 606      79.969  43.750  48.955  1.00 37.27    -0.338 N 
ATOM   2713  HN  GLN A 606      80.098  42.742  48.870  1.00  0.00     0.164 HD
ATOM   2714  CA  GLN A 606      78.957  44.280  49.879  1.00 39.42     0.160 C 
ATOM   2715  C   GLN A 606      79.668  44.809  51.145  1.00 44.22     0.251 C 
ATOM   2716  O   GLN A 606      79.839  44.079  52.112  1.00 42.16    -0.271 OA
ATOM   2717  CB  GLN A 606      77.932  43.201  50.283  1.00 39.24     0.042 C 
ATOM   2718  CG  GLN A 606      76.747  43.720  51.084  1.00 41.26     0.090 C 
ATOM   2719  CD  GLN A 606      75.712  44.427  50.199  1.00 45.86     0.227 C 
ATOM   2720  OE1 GLN A 606      75.475  45.635  50.307  1.00 48.53    -0.273 OA
ATOM   2721  NE2 GLN A 606      75.118  43.681  49.314  1.00 38.59    -0.369 N 
ATOM   2722 1HE2 GLN A 606      74.430  44.151  48.726  1.00  0.00     0.159 HD
ATOM   2723 2HE2 GLN A 606      75.314  42.684  49.225  1.00  0.00     0.159 HD
ATOM   2724  N   VAL A 607      80.000  46.095  51.176  1.00 38.25    -0.338 N 
ATOM   2725  HN  VAL A 607      79.710  46.718  50.422  1.00  0.00     0.164 HD
ATOM   2726  CA  VAL A 607      80.784  46.614  52.299  1.00 34.95     0.159 C 
ATOM   2727  C   VAL A 607      79.877  46.947  53.477  1.00 32.32     0.251 C 
ATOM   2728  O   VAL A 607      80.155  46.558  54.599  1.00 34.14    -0.271 OA
ATOM   2729  CB  VAL A 607      81.597  47.837  51.872  1.00 36.52     0.029 C 
ATOM   2730  CG1 VAL A 607      82.384  48.409  53.061  1.00 35.74     0.002 C 
ATOM   2731  CG2 VAL A 607      82.532  47.465  50.721  1.00 29.52     0.002 C 
ATOM   2732  N   TYR A 608      78.789  47.681  53.233  1.00 34.24    -0.337 N 
ATOM   2733  HN  TYR A 608      78.680  48.143  52.330  1.00  0.00     0.164 HD
ATOM   2734  CA  TYR A 608      77.755  47.825  54.252  1.00 35.17     0.164 C 
ATOM   2735  C   TYR A 608      76.510  47.027  53.843  1.00 38.83     0.251 C 
ATOM   2736  O   TYR A 608      76.299  46.793  52.666  1.00 38.98    -0.271 OA
ATOM   2737  CB  TYR A 608      77.412  49.294  54.471  1.00 33.92     0.058 C 
ATOM   2738  CG  TYR A 608      78.623  50.204  54.722  1.00 35.40    -0.020 A 
ATOM   2739  CD1 TYR A 608      79.323  50.780  53.665  1.00 30.64    -0.002 A 
ATOM   2740  CD2 TYR A 608      78.968  50.584  56.017  1.00 35.72    -0.002 A 
ATOM   2741  CE1 TYR A 608      80.429  51.602  53.896  1.00 32.51     0.024 A 
ATOM   2742  CE2 TYR A 608      80.041  51.425  56.268  1.00 31.26     0.024 A 
ATOM   2743  CZ  TYR A 608      80.782  51.932  55.209  1.00 35.01     0.089 A 
ATOM   2744  OH  TYR A 608      81.858  52.773  55.477  1.00 29.66    -0.359 OA
ATOM   2745  HH  TYR A 608      82.098  52.997  56.369  1.00  0.00     0.218 HD
ATOM   2746  N   SER A 609      75.710  46.584  54.805  1.00 33.60    -0.336 N 
ATOM   2747  HN  SER A 609      75.978  46.705  55.782  1.00  0.00     0.164 HD
ATOM   2748  CA  SER A 609      74.455  45.928  54.478  1.00 37.40     0.189 C 
ATOM   2749  C   SER A 609      73.597  46.937  53.720  1.00 40.50     0.253 C 
ATOM   2750  O   SER A 609      73.773  48.162  53.871  1.00 36.93    -0.270 OA
ATOM   2751  CB  SER A 609      73.732  45.468  55.753  1.00 37.15     0.169 C 
ATOM   2752  OG  SER A 609      73.097  46.562  56.389  1.00 36.91    -0.380 OA
ATOM   2753  HG  SER A 609      72.650  46.278  57.177  1.00  0.00     0.211 HD
ATOM   2754  N   LYS A 610      72.691  46.427  52.888  1.00 38.59    -0.337 N 
ATOM   2755  HN  LYS A 610      72.681  45.421  52.721  1.00  0.00     0.164 HD
ATOM   2756  CA  LYS A 610      71.709  47.273  52.206  1.00 35.25     0.159 C 
ATOM   2757  C   LYS A 610      70.889  48.055  53.204  1.00 35.95     0.251 C 
ATOM   2758  O   LYS A 610      70.512  49.197  52.933  1.00 36.93    -0.271 OA
ATOM   2759  CB  LYS A 610      70.768  46.430  51.334  1.00 40.30     0.032 C 
ATOM   2760  CG  LYS A 610      71.360  45.969  50.009  1.00 39.55     0.004 C 
ATOM   2761  CD  LYS A 610      70.419  45.001  49.285  1.00 43.00     0.032 C 
ATOM   2762  CE  LYS A 610      70.311  43.681  50.037  1.00 43.36     0.206 C 
ATOM   2763  NZ  LYS A 610      69.247  42.816  49.429  1.00 51.96    -0.064 N 
ATOM   2764  HZ1 LYS A 610      69.175  41.932  49.933  1.00  0.00     0.275 HD
ATOM   2765  HZ2 LYS A 610      69.399  42.672  48.431  1.00  0.00     0.275 HD
ATOM   2766  HZ3 LYS A 610      68.350  43.298  49.378  1.00  0.00     0.275 HD
ATOM   2767  N   ALA A 611      70.602  47.467  54.368  1.00 34.61    -0.338 N 
ATOM   2768  HN  ALA A 611      70.855  46.492  54.531  1.00  0.00     0.164 HD
ATOM   2769  CA  ALA A 611      69.918  48.242  55.410  1.00 35.39     0.159 C 
ATOM   2770  C   ALA A 611      70.707  49.462  55.875  1.00 30.69     0.251 C 
ATOM   2771  O   ALA A 611      70.151  50.498  56.142  1.00 35.46    -0.271 OA
ATOM   2772  CB  ALA A 611      69.560  47.384  56.591  1.00 32.00     0.034 C 
ATOM   2773  N   THR A 612      71.996  49.271  56.091  1.00 37.62    -0.336 N 
ATOM   2774  HN  THR A 612      72.405  48.367  55.854  1.00  0.00     0.164 HD
ATOM   2775  CA  THR A 612      72.848  50.295  56.650  1.00 32.04     0.186 C 
ATOM   2776  C   THR A 612      73.034  51.402  55.586  1.00 31.38     0.253 C 
ATOM   2777  O   THR A 612      72.913  52.594  55.867  1.00 31.39    -0.270 OA
ATOM   2778  CB  THR A 612      74.236  49.690  56.965  1.00 37.39     0.140 C 
ATOM   2779  OG1 THR A 612      74.167  48.819  58.115  1.00 30.28    -0.382 OA
ATOM   2780  HG1 THR A 612      73.530  48.128  57.974  1.00  0.00     0.210 HD
ATOM   2781  CG2 THR A 612      75.267  50.808  57.193  1.00 33.41     0.034 C 
ATOM   2782  N   ALA A 613      73.330  51.006  54.357  1.00 36.35    -0.337 N 
ATOM   2783  HN  ALA A 613      73.373  50.013  54.129  1.00  0.00     0.164 HD
ATOM   2784  CA  ALA A 613      73.593  52.012  53.335  1.00 32.02     0.159 C 
ATOM   2785  C   ALA A 613      72.339  52.839  53.046  1.00 32.86     0.251 C 
ATOM   2786  O   ALA A 613      72.433  54.060  52.838  1.00 38.19    -0.271 OA
ATOM   2787  CB  ALA A 613      74.108  51.379  52.104  1.00 30.08     0.034 C 
ATOM   2788  N   THR A 614      71.159  52.214  53.087  1.00 30.37    -0.336 N 
ATOM   2789  HN  THR A 614      71.104  51.223  53.322  1.00  0.00     0.164 HD
ATOM   2790  CA  THR A 614      69.947  52.977  52.788  1.00 32.12     0.186 C 
ATOM   2791  C   THR A 614      69.538  53.924  53.913  1.00 30.60     0.253 C 
ATOM   2792  O   THR A 614      68.973  54.981  53.652  1.00 40.52    -0.270 OA
ATOM   2793  CB  THR A 614      68.752  52.088  52.346  1.00 36.44     0.140 C 
ATOM   2794  OG1 THR A 614      68.515  51.052  53.318  1.00 35.47    -0.382 OA
ATOM   2795  HG1 THR A 614      68.345  51.426  54.175  1.00  0.00     0.210 HD
ATOM   2796  CG2 THR A 614      69.030  51.478  50.948  1.00 35.60     0.034 C 
ATOM   2797  N   ILE A 615      69.759  53.513  55.159  1.00 34.01    -0.337 N 
ATOM   2798  HN  ILE A 615      70.087  52.559  55.310  1.00  0.00     0.164 HD
ATOM   2799  CA  ILE A 615      69.549  54.380  56.325  1.00 31.94     0.159 C 
ATOM   2800  C   ILE A 615      70.500  55.559  56.235  1.00 31.13     0.251 C 
ATOM   2801  O   ILE A 615      70.100  56.720  56.461  1.00 37.28    -0.271 OA
ATOM   2802  CB  ILE A 615      69.817  53.643  57.710  1.00 32.51     0.029 C 
ATOM   2803  CG1 ILE A 615      68.713  52.629  58.073  1.00 32.76     0.002 C 
ATOM   2804  CG2 ILE A 615      69.887  54.663  58.846  1.00 32.88     0.002 C 
ATOM   2805  CD1 ILE A 615      69.191  51.439  58.957  1.00 31.61     0.000 C 
ATOM   2806  N   MET A 616      71.772  55.273  55.951  1.00 34.48    -0.337 N 
ATOM   2807  HN  MET A 616      72.069  54.302  55.857  1.00  0.00     0.164 HD
ATOM   2808  CA  MET A 616      72.742  56.359  55.774  1.00 29.76     0.160 C 
ATOM   2809  C   MET A 616      72.311  57.351  54.662  1.00 29.31     0.251 C 
ATOM   2810  O   MET A 616      72.344  58.590  54.867  1.00 27.25    -0.271 OA
ATOM   2811  CB  MET A 616      74.173  55.830  55.574  1.00 30.22     0.043 C 
ATOM   2812  CG  MET A 616      75.232  56.954  55.587  1.00 45.90     0.060 C 
ATOM   2813  SD  MET A 616      75.346  57.896  57.150  1.00 36.98    -0.139 SA
ATOM   2814  CE  MET A 616      75.461  56.540  58.350  1.00 29.94     0.069 C 
ATOM   2815  N   GLN A 617      71.756  56.818  53.571  1.00 29.03    -0.338 N 
ATOM   2816  HN  GLN A 617      71.689  55.804  53.484  1.00  0.00     0.164 HD
ATOM   2817  CA  GLN A 617      71.239  57.678  52.491  1.00 29.54     0.160 C 
ATOM   2818  C   GLN A 617      70.187  58.705  53.020  1.00 32.22     0.251 C 
ATOM   2819  O   GLN A 617      70.231  59.915  52.726  1.00 31.85    -0.271 OA
ATOM   2820  CB  GLN A 617      70.622  56.789  51.378  1.00 31.89     0.042 C 
ATOM   2821  CG  GLN A 617      71.647  55.947  50.622  1.00 33.07     0.090 C 
ATOM   2822  CD  GLN A 617      71.008  54.814  49.822  1.00 36.42     0.227 C 
ATOM   2823  OE1 GLN A 617      69.793  54.744  49.708  1.00 36.38    -0.273 OA
ATOM   2824  NE2 GLN A 617      71.829  53.880  49.321  1.00 32.25    -0.369 N 
ATOM   2825 1HE2 GLN A 617      72.843  53.938  49.416  1.00  0.00     0.159 HD
ATOM   2826 2HE2 GLN A 617      71.402  53.123  48.787  1.00  0.00     0.159 HD
ATOM   2827  N   GLY A 618      69.271  58.231  53.855  1.00 35.05    -0.336 N 
ATOM   2828  HN  GLY A 618      69.300  57.249  54.129  1.00  0.00     0.164 HD
ATOM   2829  CA  GLY A 618      68.218  59.100  54.388  1.00 30.59     0.189 C 
ATOM   2830  C   GLY A 618      68.793  60.163  55.277  1.00 32.18     0.253 C 
ATOM   2831  O   GLY A 618      68.308  61.296  55.282  1.00 33.93    -0.270 OA
ATOM   2832  N   LEU A 619      69.865  59.818  55.992  1.00 32.28    -0.337 N 
ATOM   2833  HN  LEU A 619      70.191  58.852  55.961  1.00  0.00     0.164 HD
ATOM   2834  CA  LEU A 619      70.590  60.790  56.824  1.00 26.94     0.159 C 
ATOM   2835  C   LEU A 619      71.323  61.868  56.010  1.00 30.38     0.251 C 
ATOM   2836  O   LEU A 619      71.211  63.088  56.297  1.00 26.28    -0.271 OA
ATOM   2837  CB  LEU A 619      71.540  60.063  57.756  1.00 27.00     0.032 C 
ATOM   2838  CG  LEU A 619      70.842  59.336  58.917  1.00 31.73     0.002 C 
ATOM   2839  CD1 LEU A 619      71.797  58.330  59.613  1.00 31.76     0.000 C 
ATOM   2840  CD2 LEU A 619      70.282  60.330  59.982  1.00 29.08     0.000 C 
ATOM   2841  N   LEU A 620      71.898  61.441  54.888  1.00 29.17    -0.338 N 
ATOM   2842  HN  LEU A 620      71.722  60.487  54.572  1.00  0.00     0.164 HD
ATOM   2843  CA  LEU A 620      72.776  62.302  54.096  1.00 26.26     0.159 C 
ATOM   2844  C   LEU A 620      71.929  63.182  53.160  1.00 28.75     0.251 C 
ATOM   2845  O   LEU A 620      72.367  64.249  52.745  1.00 25.43    -0.271 OA
ATOM   2846  CB  LEU A 620      73.777  61.456  53.295  1.00 28.01     0.032 C 
ATOM   2847  CG  LEU A 620      74.866  60.756  54.110  1.00 28.29     0.002 C 
ATOM   2848  CD1 LEU A 620      75.868  59.979  53.205  1.00 25.02     0.000 C 
ATOM   2849  CD2 LEU A 620      75.589  61.755  54.984  1.00 31.11     0.000 C 
ATOM   2850  N   ARG A 621      70.701  62.743  52.878  1.00 26.23    -0.338 N 
ATOM   2851  HN  ARG A 621      70.460  61.780  53.112  1.00  0.00     0.164 HD
ATOM   2852  CA  ARG A 621      69.690  63.584  52.249  1.00 31.00     0.159 C 
ATOM   2853  C   ARG A 621      69.473  64.850  53.063  1.00 29.00     0.251 C 
ATOM   2854  O   ARG A 621      69.400  65.946  52.504  1.00 29.71    -0.271 OA
ATOM   2855  CB  ARG A 621      68.349  62.832  52.154  1.00 29.46     0.034 C 
ATOM   2856  CG  ARG A 621      67.318  63.586  51.343  1.00 35.42     0.027 C 
ATOM   2857  CD  ARG A 621      65.974  62.860  51.321  1.00 31.17     0.116 C 
ATOM   2858  NE  ARG A 621      65.995  61.706  50.422  1.00 29.62    -0.212 N 
ATOM   2859  HE  ARG A 621      66.213  61.871  49.439  1.00  0.00     0.178 HD
ATOM   2860  CZ  ARG A 621      65.748  60.455  50.802  1.00 30.23     0.666 C 
ATOM   2861  NH1 ARG A 621      65.473  60.186  52.077  1.00 27.82    -0.235 N 
ATOM   2862 1HH1 ARG A 621      65.409  60.946  52.754  1.00  0.00     0.174 HD
ATOM   2863 2HH1 ARG A 621      65.284  59.227  52.368  1.00  0.00     0.174 HD
ATOM   2864  NH2 ARG A 621      65.832  59.464  49.920  1.00 29.21    -0.235 N 
ATOM   2865 1HH2 ARG A 621      66.043  59.670  48.943  1.00  0.00     0.174 HD
ATOM   2866 2HH2 ARG A 621      65.643  58.505  50.211  1.00  0.00     0.174 HD
ATOM   2867  N   GLU A 622      69.363  64.683  54.374  1.00 27.43    -0.338 N 
ATOM   2868  HN  GLU A 622      69.505  63.752  54.767  1.00  0.00     0.164 HD
ATOM   2869  CA  GLU A 622      69.044  65.790  55.275  1.00 31.69     0.160 C 
ATOM   2870  C   GLU A 622      70.226  66.670  55.635  1.00 29.49     0.251 C 
ATOM   2871  O   GLU A 622      70.068  67.886  55.920  1.00 26.39    -0.271 OA
ATOM   2872  CB  GLU A 622      68.350  65.276  56.533  1.00 35.68     0.043 C 
ATOM   2873  CG  GLU A 622      66.997  64.714  56.198  1.00 36.45     0.100 C 
ATOM   2874  CD  GLU A 622      66.053  64.747  57.351  1.00 44.39     0.185 C 
ATOM   2875  OE1 GLU A 622      66.458  65.079  58.492  1.00 47.00    -0.647 OA
ATOM   2876  OE2 GLU A 622      64.895  64.380  57.122  1.00 51.36    -0.647 OA
ATOM   2877  N   VAL A 623      71.414  66.101  55.518  1.00 25.27    -0.338 N 
ATOM   2878  HN  VAL A 623      71.485  65.097  55.355  1.00  0.00     0.164 HD
ATOM   2879  CA  VAL A 623      72.621  66.909  55.622  1.00 26.72     0.159 C 
ATOM   2880  C   VAL A 623      72.519  68.010  54.584  1.00 25.81     0.251 C 
ATOM   2881  O   VAL A 623      72.810  69.177  54.855  1.00 27.05    -0.271 OA
ATOM   2882  CB  VAL A 623      73.898  66.054  55.357  1.00 26.45     0.029 C 
ATOM   2883  CG1 VAL A 623      75.053  66.961  55.055  1.00 31.97     0.002 C 
ATOM   2884  CG2 VAL A 623      74.217  65.197  56.589  1.00 25.45     0.002 C 
ATOM   2885  N   LEU A 624      72.187  67.641  53.356  1.00 24.22    -0.338 N 
ATOM   2886  HN  LEU A 624      72.054  66.656  53.125  1.00  0.00     0.164 HD
ATOM   2887  CA  LEU A 624      72.014  68.685  52.330  1.00 23.64     0.159 C 
ATOM   2888  C   LEU A 624      70.776  69.580  52.571  1.00 29.63     0.251 C 
ATOM   2889  O   LEU A 624      70.849  70.809  52.435  1.00 31.14    -0.271 OA
ATOM   2890  CB  LEU A 624      71.979  68.072  50.937  1.00 22.78     0.032 C 
ATOM   2891  CG  LEU A 624      73.262  67.321  50.464  1.00 24.85     0.002 C 
ATOM   2892  CD1 LEU A 624      73.115  66.907  49.006  1.00 26.04     0.000 C 
ATOM   2893  CD2 LEU A 624      74.555  68.099  50.686  1.00 22.71     0.000 C 
ATOM   2894  N   SER A 625      69.658  68.951  52.946  1.00 29.14    -0.336 N 
ATOM   2895  HN  SER A 625      69.713  67.959  53.178  1.00  0.00     0.164 HD
ATOM   2896  CA  SER A 625      68.357  69.619  53.039  1.00 33.10     0.189 C 
ATOM   2897  C   SER A 625      68.415  70.677  54.076  1.00 28.71     0.254 C 
ATOM   2898  O   SER A 625      67.939  71.786  53.865  1.00 29.37    -0.270 OA
ATOM   2899  CB  SER A 625      67.302  68.628  53.524  1.00 36.45     0.169 C 
ATOM   2900  OG  SER A 625      67.016  67.804  52.461  1.00 40.32    -0.380 OA
ATOM   2901  HG  SER A 625      66.359  67.187  52.763  1.00  0.00     0.211 HD
ATOM   2902  N   SER A 626      68.871  70.264  55.255  1.00 34.58    -0.335 N 
ATOM   2903  HN  SER A 626      69.124  69.282  55.364  1.00  0.00     0.164 HD
ATOM   2904  CA  SER A 626      69.024  71.146  56.388  1.00 27.00     0.189 C 
ATOM   2905  C   SER A 626      69.822  72.382  56.018  1.00 29.03     0.253 C 
ATOM   2906  O   SER A 626      69.688  73.407  56.676  1.00 28.51    -0.270 OA
ATOM   2907  CB  SER A 626      69.724  70.412  57.536  1.00 27.56     0.169 C 
ATOM   2908  OG  SER A 626      71.113  70.288  57.284  1.00 28.10    -0.380 OA
ATOM   2909  HG  SER A 626      71.547  69.833  57.996  1.00  0.00     0.211 HD
ATOM   2910  N   ARG A 627      70.745  72.257  55.062  1.00 28.64    -0.337 N 
ATOM   2911  HN  ARG A 627      70.865  71.357  54.598  1.00  0.00     0.164 HD
ATOM   2912  CA  ARG A 627      71.600  73.402  54.661  1.00 26.47     0.159 C 
ATOM   2913  C   ARG A 627      72.498  73.989  55.759  1.00 31.53     0.251 C 
ATOM   2914  O   ARG A 627      72.941  75.102  55.629  1.00 29.82    -0.271 OA
ATOM   2915  CB  ARG A 627      70.739  74.531  54.078  1.00 31.29     0.034 C 
ATOM   2916  CG  ARG A 627      70.049  74.154  52.721  1.00 26.62     0.027 C 
ATOM   2917  CD  ARG A 627      68.941  75.137  52.412  1.00 33.58     0.116 C 
ATOM   2918  NE  ARG A 627      68.349  75.024  51.078  1.00 29.69    -0.212 N 
ATOM   2919  HE  ARG A 627      68.645  75.689  50.363  1.00  0.00     0.178 HD
ATOM   2920  CZ  ARG A 627      67.452  74.109  50.745  1.00 33.74     0.666 C 
ATOM   2921  NH1 ARG A 627      67.151  73.132  51.592  1.00 36.88    -0.235 N 
ATOM   2922 1HH1 ARG A 627      66.460  72.427  51.335  1.00  0.00     0.174 HD
ATOM   2923 2HH1 ARG A 627      67.579  73.110  52.518  1.00  0.00     0.174 HD
ATOM   2924  NH2 ARG A 627      66.898  74.137  49.547  1.00 38.97    -0.235 N 
ATOM   2925 1HH2 ARG A 627      66.207  73.432  49.290  1.00  0.00     0.174 HD
ATOM   2926 2HH2 ARG A 627      67.129  74.888  48.896  1.00  0.00     0.174 HD
ATOM   2927  N   VAL A 628      72.796  73.248  56.822  1.00 25.45    -0.338 N 
ATOM   2928  HN  VAL A 628      72.471  72.283  56.880  1.00  0.00     0.164 HD
ATOM   2929  CA  VAL A 628      73.601  73.827  57.922  1.00 30.05     0.159 C 
ATOM   2930  C   VAL A 628      75.081  74.096  57.513  1.00 28.62     0.251 C 
ATOM   2931  O   VAL A 628      75.592  75.194  57.696  1.00 27.22    -0.271 OA
ATOM   2932  CB  VAL A 628      73.513  72.919  59.207  1.00 26.76     0.029 C 
ATOM   2933  CG1 VAL A 628      74.470  73.387  60.305  1.00 24.14     0.002 C 
ATOM   2934  CG2 VAL A 628      72.082  72.856  59.711  1.00 25.94     0.002 C 
ATOM   2935  N   THR A 629      75.751  73.114  56.916  1.00 23.89    -0.336 N 
ATOM   2936  HN  THR A 629      75.273  72.233  56.727  1.00  0.00     0.164 HD
ATOM   2937  CA  THR A 629      77.168  73.262  56.518  1.00 27.50     0.186 C 
ATOM   2938  C   THR A 629      77.374  73.437  54.993  1.00 27.40     0.253 C 
ATOM   2939  O   THR A 629      78.500  73.505  54.544  1.00 29.80    -0.270 OA
ATOM   2940  CB  THR A 629      77.977  72.014  56.945  1.00 25.96     0.140 C 
ATOM   2941  OG1 THR A 629      77.329  70.838  56.403  1.00 23.75    -0.382 OA
ATOM   2942  HG1 THR A 629      77.337  70.906  55.455  1.00  0.00     0.210 HD
ATOM   2943  CG2 THR A 629      77.963  71.901  58.529  1.00 21.12     0.034 C 
ATOM   2944  N   THR A 630      76.307  73.527  54.206  1.00 25.49    -0.336 N 
ATOM   2945  HN  THR A 630      75.375  73.415  54.604  1.00  0.00     0.164 HD
ATOM   2946  CA  THR A 630      76.457  73.787  52.765  1.00 22.98     0.186 C 
ATOM   2947  C   THR A 630      75.202  74.476  52.186  1.00 32.22     0.253 C 
ATOM   2948  O   THR A 630      74.070  74.092  52.474  1.00 32.35    -0.270 OA
ATOM   2949  CB  THR A 630      76.713  72.487  52.028  1.00 25.71     0.140 C 
ATOM   2950  OG1 THR A 630      76.599  72.655  50.593  1.00 24.62    -0.382 OA
ATOM   2951  HG1 THR A 630      77.211  73.318  50.296  1.00  0.00     0.210 HD
ATOM   2952  CG2 THR A 630      75.755  71.448  52.494  1.00 23.88     0.034 C 
ATOM   2953  N   THR A 631      75.400  75.421  51.276  1.00 31.30    -0.336 N 
ATOM   2954  HN  THR A 631      76.350  75.652  50.985  1.00  0.00     0.164 HD
ATOM   2955  CA  THR A 631      74.283  76.125  50.694  1.00 27.69     0.186 C 
ATOM   2956  C   THR A 631      73.901  75.447  49.390  1.00 35.47     0.253 C 
ATOM   2957  O   THR A 631      73.112  75.981  48.619  1.00 27.35    -0.270 OA
ATOM   2958  CB  THR A 631      74.648  77.596  50.411  1.00 29.91     0.140 C 
ATOM   2959  OG1 THR A 631      75.741  77.666  49.483  1.00 26.11    -0.382 OA
ATOM   2960  HG1 THR A 631      75.966  78.572  49.309  1.00  0.00     0.210 HD
ATOM   2961  CG2 THR A 631      75.064  78.283  51.710  1.00 19.70     0.034 C 
ATOM   2962  N   PHE A 632      74.437  74.251  49.158  1.00 25.21    -0.337 N 
ATOM   2963  HN  PHE A 632      74.928  73.765  49.909  1.00  0.00     0.164 HD
ATOM   2964  CA  PHE A 632      74.332  73.625  47.844  1.00 30.04     0.164 C 
ATOM   2965  C   PHE A 632      72.904  73.540  47.329  1.00 31.44     0.251 C 
ATOM   2966  O   PHE A 632      72.659  73.776  46.145  1.00 26.02    -0.271 OA
ATOM   2967  CB  PHE A 632      74.960  72.218  47.870  1.00 26.50     0.058 C 
ATOM   2968  CG  PHE A 632      74.674  71.402  46.651  1.00 29.00    -0.020 A 
ATOM   2969  CD1 PHE A 632      75.391  71.621  45.480  1.00 29.07    -0.004 A 
ATOM   2970  CD2 PHE A 632      73.673  70.430  46.660  1.00 26.14    -0.004 A 
ATOM   2971  CE1 PHE A 632      75.119  70.894  44.315  1.00 28.65    -0.000 A 
ATOM   2972  CE2 PHE A 632      73.397  69.689  45.504  1.00 26.82    -0.000 A 
ATOM   2973  CZ  PHE A 632      74.109  69.937  44.325  1.00 29.20     0.000 A 
ATOM   2974  N   LYS A 633      71.985  73.041  48.151  1.00 25.57    -0.338 N 
ATOM   2975  HN  LYS A 633      72.228  72.813  49.115  1.00  0.00     0.164 HD
ATOM   2976  CA  LYS A 633      70.629  72.822  47.664  1.00 27.70     0.159 C 
ATOM   2977  C   LYS A 633      69.984  74.167  47.275  1.00 24.14     0.251 C 
ATOM   2978  O   LYS A 633      69.286  74.244  46.268  1.00 29.00    -0.271 OA
ATOM   2979  CB  LYS A 633      69.753  72.014  48.662  1.00 23.34     0.032 C 
ATOM   2980  CG  LYS A 633      69.975  70.454  48.668  1.00 29.44     0.004 C 
ATOM   2981  CD  LYS A 633      69.443  69.749  47.376  1.00 42.25     0.032 C 
ATOM   2982  CE  LYS A 633      67.967  69.267  47.419  1.00 30.22     0.206 C 
ATOM   2983  NZ  LYS A 633      67.638  68.670  48.723  1.00 44.23    -0.064 N 
ATOM   2984  HZ1 LYS A 633      66.669  68.353  48.751  1.00  0.00     0.275 HD
ATOM   2985  HZ2 LYS A 633      67.846  69.309  49.491  1.00  0.00     0.275 HD
ATOM   2986  HZ3 LYS A 633      68.284  67.919  48.965  1.00  0.00     0.275 HD
ATOM   2987  N   SER A 634      70.290  75.239  48.004  1.00 31.12    -0.336 N 
ATOM   2988  HN  SER A 634      70.857  75.118  48.843  1.00  0.00     0.164 HD
ATOM   2989  CA  SER A 634      69.835  76.602  47.637  1.00 31.68     0.189 C 
ATOM   2990  C   SER A 634      70.428  77.086  46.311  1.00 31.50     0.254 C 
ATOM   2991  O   SER A 634      69.693  77.605  45.448  1.00 27.23    -0.270 OA
ATOM   2992  CB  SER A 634      70.169  77.646  48.713  1.00 26.71     0.169 C 
ATOM   2993  OG  SER A 634      69.563  77.360  49.962  1.00 34.03    -0.380 OA
ATOM   2994  HG  SER A 634      69.770  78.006  50.627  1.00  0.00     0.211 HD
ATOM   2995  N   ASN A 635      71.753  76.942  46.160  1.00 28.64    -0.337 N 
ATOM   2996  HN  ASN A 635      72.308  76.566  46.929  1.00  0.00     0.164 HD
ATOM   2997  CA  ASN A 635      72.409  77.313  44.920  1.00 24.56     0.169 C 
ATOM   2998  C   ASN A 635      71.814  76.606  43.752  1.00 31.77     0.251 C 
ATOM   2999  O   ASN A 635      71.521  77.238  42.741  1.00 28.17    -0.271 OA
ATOM   3000  CB  ASN A 635      73.922  77.043  44.933  1.00 28.68     0.119 C 
ATOM   3001  CG  ASN A 635      74.610  77.635  46.122  1.00 33.10     0.230 C 
ATOM   3002  OD1 ASN A 635      75.201  76.912  46.930  1.00 25.48    -0.273 OA
ATOM   3003  ND2 ASN A 635      74.603  78.964  46.213  1.00 29.98    -0.369 N 
ATOM   3004 1HD2 ASN A 635      75.072  79.368  47.024  1.00  0.00     0.159 HD
ATOM   3005 2HD2 ASN A 635      74.115  79.561  45.546  1.00  0.00     0.159 HD
ATOM   3006  N   LEU A 636      71.675  75.280  43.860  1.00 27.34    -0.338 N 
ATOM   3007  HN  LEU A 636      71.951  74.806  44.720  1.00  0.00     0.164 HD
ATOM   3008  CA  LEU A 636      71.132  74.517  42.754  1.00 29.85     0.159 C 
ATOM   3009  C   LEU A 636      69.685  74.901  42.369  1.00 26.68     0.251 C 
ATOM   3010  O   LEU A 636      69.372  74.964  41.189  1.00 37.50    -0.271 OA
ATOM   3011  CB  LEU A 636      71.288  72.997  42.969  1.00 27.86     0.032 C 
ATOM   3012  CG  LEU A 636      70.977  72.084  41.767  1.00 34.53     0.002 C 
ATOM   3013  CD1 LEU A 636      71.819  72.365  40.481  1.00 33.57     0.000 C 
ATOM   3014  CD2 LEU A 636      71.081  70.624  42.161  1.00 32.92     0.000 C 
ATOM   3015  N   THR A 637      68.818  75.096  43.358  1.00 28.51    -0.336 N 
ATOM   3016  HN  THR A 637      69.124  74.917  44.314  1.00  0.00     0.164 HD
ATOM   3017  CA  THR A 637      67.436  75.558  43.139  1.00 26.63     0.186 C 
ATOM   3018  C   THR A 637      67.408  76.774  42.237  1.00 31.27     0.253 C 
ATOM   3019  O   THR A 637      66.781  76.718  41.166  1.00 29.42    -0.270 OA
ATOM   3020  CB  THR A 637      66.669  75.840  44.446  1.00 26.43     0.140 C 
ATOM   3021  OG1 THR A 637      66.672  74.666  45.266  1.00 28.97    -0.382 OA
ATOM   3022  HG1 THR A 637      66.199  74.840  46.072  1.00  0.00     0.210 HD
ATOM   3023  CG2 THR A 637      65.226  76.190  44.158  1.00 24.76     0.034 C 
ATOM   3024  N   SER A 638      68.234  77.783  42.547  1.00 29.17    -0.335 N 
ATOM   3025  HN  SER A 638      68.820  77.724  43.380  1.00  0.00     0.164 HD
ATOM   3026  CA  SER A 638      68.297  78.971  41.692  1.00 26.02     0.189 C 
ATOM   3027  C   SER A 638      68.826  78.737  40.264  1.00 29.83     0.253 C 
ATOM   3028  O   SER A 638      68.382  79.408  39.335  1.00 28.89    -0.270 OA
ATOM   3029  CB  SER A 638      69.080  80.103  42.376  1.00 30.94     0.169 C 
ATOM   3030  OG  SER A 638      68.574  80.389  43.660  1.00 31.56    -0.380 OA
ATOM   3031  HG  SER A 638      69.058  81.089  44.083  1.00  0.00     0.211 HD
ATOM   3032  N   LEU A 639      69.796  77.835  40.085  1.00 27.56    -0.337 N 
ATOM   3033  HN  LEU A 639      70.218  77.391  40.901  1.00  0.00     0.164 HD
ATOM   3034  CA  LEU A 639      70.271  77.466  38.742  1.00 32.18     0.159 C 
ATOM   3035  C   LEU A 639      69.335  76.579  37.967  1.00 30.83     0.251 C 
ATOM   3036  O   LEU A 639      69.257  76.686  36.756  1.00 30.25    -0.271 OA
ATOM   3037  CB  LEU A 639      71.643  76.803  38.785  1.00 32.18     0.032 C 
ATOM   3038  CG  LEU A 639      72.694  77.678  39.431  1.00 33.89     0.002 C 
ATOM   3039  CD1 LEU A 639      74.026  76.944  39.469  1.00 30.76     0.000 C 
ATOM   3040  CD2 LEU A 639      72.784  79.020  38.657  1.00 25.58     0.000 C 
ATOM   3041  N   ASN A 640      68.680  75.635  38.628  1.00 30.39    -0.337 N 
ATOM   3042  HN  ASN A 640      68.721  75.590  39.646  1.00  0.00     0.164 HD
ATOM   3043  CA  ASN A 640      67.898  74.660  37.872  1.00 33.66     0.169 C 
ATOM   3044  C   ASN A 640      66.975  73.933  38.825  1.00 35.34     0.255 C 
ATOM   3045  O   ASN A 640      67.394  72.951  39.425  1.00 37.81    -0.270 OA
ATOM   3046  CB  ASN A 640      68.860  73.680  37.197  1.00 29.23     0.119 C 
ATOM   3047  CG  ASN A 640      68.153  72.640  36.304  1.00 39.10     0.230 C 
ATOM   3048  OD1 ASN A 640      68.782  72.054  35.420  1.00 43.78    -0.273 OA
ATOM   3049  ND2 ASN A 640      66.886  72.383  36.560  1.00 31.72    -0.369 N 
ATOM   3050 1HD2 ASN A 640      66.366  72.868  37.291  1.00  0.00     0.159 HD
ATOM   3051 2HD2 ASN A 640      66.418  71.695  35.969  1.00  0.00     0.159 HD
ATOM   3052  N   PRO A 641      65.755  74.449  39.019  1.00 32.19    -0.312 N 
ATOM   3053  CA  PRO A 641      64.846  73.900  40.027  1.00 30.72     0.163 C 
ATOM   3054  C   PRO A 641      64.465  72.446  39.740  1.00 27.19     0.251 C 
ATOM   3055  O   PRO A 641      64.312  71.673  40.664  1.00 31.11    -0.271 OA
ATOM   3056  CB  PRO A 641      63.604  74.799  39.922  1.00 31.59     0.034 C 
ATOM   3057  CG  PRO A 641      64.062  76.019  39.280  1.00 29.44     0.027 C 
ATOM   3058  CD  PRO A 641      65.142  75.582  38.318  1.00 30.39     0.105 C 
ATOM   3059  N   THR A 642      64.440  72.033  38.478  1.00 26.84    -0.336 N 
ATOM   3060  HN  THR A 642      64.609  72.697  37.723  1.00  0.00     0.164 HD
ATOM   3061  CA  THR A 642      64.172  70.634  38.168  1.00 33.05     0.186 C 
ATOM   3062  C   THR A 642      65.273  69.724  38.707  1.00 36.09     0.253 C 
ATOM   3063  O   THR A 642      64.987  68.762  39.411  1.00 29.65    -0.270 OA
ATOM   3064  CB  THR A 642      64.045  70.427  36.676  1.00 30.53     0.140 C 
ATOM   3065  OG1 THR A 642      62.856  71.081  36.264  1.00 36.94    -0.382 OA
ATOM   3066  HG1 THR A 642      62.940  72.005  36.469  1.00  0.00     0.210 HD
ATOM   3067  CG2 THR A 642      63.913  68.969  36.352  1.00 38.68     0.034 C 
ATOM   3068  N   LEU A 643      66.530  70.064  38.413  1.00 31.91    -0.337 N 
ATOM   3069  HN  LEU A 643      66.705  70.902  37.859  1.00  0.00     0.164 HD
ATOM   3070  CA  LEU A 643      67.661  69.258  38.870  1.00 30.56     0.159 C 
ATOM   3071  C   LEU A 643      67.775  69.282  40.409  1.00 29.29     0.251 C 
ATOM   3072  O   LEU A 643      68.099  68.286  41.033  1.00 32.17    -0.271 OA
ATOM   3073  CB  LEU A 643      68.938  69.746  38.179  1.00 32.98     0.032 C 
ATOM   3074  CG  LEU A 643      70.229  68.938  38.285  1.00 34.53     0.002 C 
ATOM   3075  CD1 LEU A 643      70.052  67.484  37.747  1.00 31.62     0.000 C 
ATOM   3076  CD2 LEU A 643      71.327  69.713  37.515  1.00 31.92     0.000 C 
ATOM   3077  N   ALA A 644      67.375  70.381  41.031  1.00 27.10    -0.338 N 
ATOM   3078  HN  ALA A 644      67.068  71.190  40.491  1.00  0.00     0.164 HD
ATOM   3079  CA  ALA A 644      67.374  70.434  42.505  1.00 30.25     0.159 C 
ATOM   3080  C   ALA A 644      66.418  69.392  43.071  1.00 32.49     0.251 C 
ATOM   3081  O   ALA A 644      66.595  68.934  44.203  1.00 33.77    -0.271 OA
ATOM   3082  CB  ALA A 644      66.995  71.845  42.987  1.00 33.13     0.034 C 
ATOM   3083  N   ASN A 645      65.480  68.924  42.249  1.00 35.77    -0.337 N 
ATOM   3084  HN  ASN A 645      65.429  69.271  41.291  1.00  0.00     0.164 HD
ATOM   3085  CA  ASN A 645      64.522  67.916  42.707  1.00 33.98     0.169 C 
ATOM   3086  C   ASN A 645      64.990  66.468  42.544  1.00 31.98     0.251 C 
ATOM   3087  O   ASN A 645      64.224  65.554  42.756  1.00 33.62    -0.271 OA
ATOM   3088  CB  ASN A 645      63.153  68.114  42.030  1.00 33.11     0.119 C 
ATOM   3089  CG  ASN A 645      62.347  69.212  42.689  1.00 38.83     0.230 C 
ATOM   3090  OD1 ASN A 645      62.493  69.459  43.878  1.00 50.03    -0.273 OA
ATOM   3091  ND2 ASN A 645      61.651  69.982  41.894  1.00 38.50    -0.369 N 
ATOM   3092 1HD2 ASN A 645      61.529  69.776  40.902  1.00  0.00     0.159 HD
ATOM   3093 2HD2 ASN A 645      61.108  70.722  42.338  1.00  0.00     0.159 HD
ATOM   3094  N   ALA A 646      66.214  66.245  42.095  1.00 30.62    -0.338 N 
ATOM   3095  HN  ALA A 646      66.805  67.020  41.794  1.00  0.00     0.164 HD
ATOM   3096  CA  ALA A 646      66.704  64.876  42.038  1.00 28.85     0.159 C 
ATOM   3097  C   ALA A 646      66.975  64.545  43.483  1.00 28.51     0.251 C 
ATOM   3098  O   ALA A 646      66.919  65.429  44.328  1.00 28.58    -0.271 OA
ATOM   3099  CB  ALA A 646      68.021  64.779  41.169  1.00 24.11     0.034 C 
ATOM   3100  N   ASP A 647      67.157  63.270  43.804  1.00 29.75    -0.337 N 
ATOM   3101  HN  ASP A 647      67.192  62.554  43.078  1.00  0.00     0.164 HD
ATOM   3102  CA  ASP A 647      67.306  62.906  45.213  1.00 33.88     0.170 C 
ATOM   3103  C   ASP A 647      68.775  63.058  45.685  1.00 32.17     0.252 C 
ATOM   3104  O   ASP A 647      69.474  62.068  45.845  1.00 33.48    -0.271 OA
ATOM   3105  CB  ASP A 647      66.791  61.466  45.408  1.00 38.11     0.129 C 
ATOM   3106  CG  ASP A 647      66.455  61.128  46.871  1.00 35.06     0.188 C 
ATOM   3107  OD1 ASP A 647      66.365  62.037  47.727  1.00 32.17    -0.647 OA
ATOM   3108  OD2 ASP A 647      66.217  59.934  47.140  1.00 32.67    -0.647 OA
ATOM   3109  N   TRP A 648      69.231  64.299  45.886  1.00 31.19    -0.337 N 
ATOM   3110  HN  TRP A 648      68.610  65.082  45.683  1.00  0.00     0.164 HD
ATOM   3111  CA  TRP A 648      70.583  64.590  46.385  1.00 30.29     0.164 C 
ATOM   3112  C   TRP A 648      70.833  64.156  47.842  1.00 30.26     0.251 C 
ATOM   3113  O   TRP A 648      70.038  64.422  48.759  1.00 28.15    -0.271 OA
ATOM   3114  CB  TRP A 648      70.895  66.090  46.236  1.00 29.56     0.060 C 
ATOM   3115  CG  TRP A 648      70.848  66.540  44.834  1.00 29.17    -0.001 A 
ATOM   3116  CD1 TRP A 648      69.799  67.141  44.190  1.00 26.90     0.068 A 
ATOM   3117  CD2 TRP A 648      71.862  66.337  43.843  1.00 29.97     0.013 A 
ATOM   3118  NE1 TRP A 648      70.112  67.349  42.873  1.00 25.35    -0.352 N 
ATOM   3119  HE1 TRP A 648      69.501  67.780  42.179  1.00  0.00     0.166 HD
ATOM   3120  CE2 TRP A 648      71.382  66.882  42.639  1.00 27.51     0.056 A 
ATOM   3121  CE3 TRP A 648      73.138  65.762  43.865  1.00 27.84     0.001 A 
ATOM   3122  CZ2 TRP A 648      72.143  66.886  41.470  1.00 29.20     0.017 A 
ATOM   3123  CZ3 TRP A 648      73.891  65.743  42.692  1.00 32.48     0.000 A 
ATOM   3124  CH2 TRP A 648      73.404  66.327  41.521  1.00 31.26     0.002 A 
ATOM   3125  N   ILE A 649      71.952  63.472  48.053  1.00 26.62    -0.338 N 
ATOM   3126  HN  ILE A 649      72.469  63.102  47.255  1.00  0.00     0.164 HD
ATOM   3127  CA  ILE A 649      72.452  63.241  49.387  1.00 25.05     0.159 C 
ATOM   3128  C   ILE A 649      73.928  63.580  49.361  1.00 25.43     0.251 C 
ATOM   3129  O   ILE A 649      74.568  63.502  48.312  1.00 28.35    -0.271 OA
ATOM   3130  CB  ILE A 649      72.249  61.766  49.799  1.00 26.29     0.029 C 
ATOM   3131  CG1 ILE A 649      73.226  60.865  49.019  1.00 28.59     0.002 C 
ATOM   3132  CG2 ILE A 649      70.828  61.392  49.496  1.00 28.16     0.002 C 
ATOM   3133  CD1 ILE A 649      73.209  59.352  49.447  1.00 28.20     0.000 C 
ATOM   3134  N   GLY A 650      74.488  63.894  50.522  1.00 22.52    -0.336 N 
ATOM   3135  HN  GLY A 650      73.946  63.839  51.384  1.00  0.00     0.164 HD
ATOM   3136  CA  GLY A 650      75.855  64.310  50.557  1.00 23.64     0.189 C 
ATOM   3137  C   GLY A 650      76.364  64.668  51.922  1.00 30.37     0.253 C 
ATOM   3138  O   GLY A 650      75.663  64.491  52.926  1.00 27.96    -0.270 OA
ATOM   3139  N   LYS A 651      77.637  65.078  51.945  1.00 28.00    -0.337 N 
ATOM   3140  HN  LYS A 651      78.148  65.145  51.065  1.00  0.00     0.164 HD
ATOM   3141  CA  LYS A 651      78.317  65.431  53.175  1.00 23.76     0.159 C 
ATOM   3142  C   LYS A 651      79.505  66.347  52.872  1.00 27.45     0.251 C 
ATOM   3143  O   LYS A 651      80.069  66.326  51.734  1.00 24.99    -0.271 OA
ATOM   3144  CB  LYS A 651      78.782  64.185  53.927  1.00 24.79     0.032 C 
ATOM   3145  CG  LYS A 651      79.553  64.544  55.213  1.00 19.80     0.004 C 
ATOM   3146  CD  LYS A 651      78.581  64.758  56.365  1.00 25.59     0.032 C 
ATOM   3147  CE  LYS A 651      79.347  65.212  57.658  1.00 23.02     0.206 C 
ATOM   3148  NZ  LYS A 651      79.574  66.689  57.476  1.00 32.17    -0.064 N 
ATOM   3149  HZ1 LYS A 651      80.072  66.984  58.316  1.00  0.00     0.275 HD
ATOM   3150  HZ2 LYS A 651      78.722  67.219  57.293  1.00  0.00     0.275 HD
ATOM   3151  HZ3 LYS A 651      80.050  66.930  56.607  1.00  0.00     0.275 HD
ATOM   3152  N   THR A 652      79.719  67.288  53.789  1.00 23.90    -0.336 N 
ATOM   3153  HN  THR A 652      79.123  67.317  54.617  1.00  0.00     0.164 HD
ATOM   3154  CA  THR A 652      80.787  68.286  53.645  1.00 31.58     0.186 C 
ATOM   3155  C   THR A 652      81.919  67.934  54.567  1.00 30.96     0.253 C 
ATOM   3156  O   THR A 652      81.704  67.229  55.569  1.00 26.66    -0.270 OA
ATOM   3157  CB  THR A 652      80.370  69.699  54.118  1.00 25.55     0.140 C 
ATOM   3158  OG1 THR A 652      79.735  69.603  55.405  1.00 23.17    -0.382 OA
ATOM   3159  HG1 THR A 652      80.317  69.192  56.033  1.00  0.00     0.210 HD
ATOM   3160  CG2 THR A 652      79.442  70.354  53.116  1.00 23.05     0.034 C 
ATOM   3161  N   GLY A 653      83.084  68.529  54.297  1.00 30.81    -0.336 N 
ATOM   3162  HN  GLY A 653      83.174  69.114  53.467  1.00  0.00     0.164 HD
ATOM   3163  CA  GLY A 653      84.235  68.346  55.187  1.00 31.82     0.189 C 
ATOM   3164  C   GLY A 653      85.043  69.615  55.232  1.00 30.18     0.253 C 
ATOM   3165  O   GLY A 653      85.116  70.351  54.241  1.00 32.64    -0.270 OA
ATOM   3166  N   THR A 654      85.681  69.858  56.377  1.00 33.09    -0.336 N 
ATOM   3167  HN  THR A 654      85.656  69.154  57.114  1.00  0.00     0.164 HD
ATOM   3168  CA  THR A 654      86.408  71.089  56.609  1.00 32.59     0.186 C 
ATOM   3169  C   THR A 654      87.575  70.799  57.550  1.00 36.57     0.253 C 
ATOM   3170  O   THR A 654      87.357  70.364  58.699  1.00 45.19    -0.270 OA
ATOM   3171  CB  THR A 654      85.485  72.141  57.318  1.00 35.50     0.140 C 
ATOM   3172  OG1 THR A 654      84.368  72.468  56.478  1.00 43.46    -0.382 OA
ATOM   3173  HG1 THR A 654      83.809  73.105  56.907  1.00  0.00     0.210 HD
ATOM   3174  CG2 THR A 654      86.285  73.412  57.680  1.00 34.63     0.034 C 
ATOM   3175  N   THR A 655      88.808  71.043  57.114  1.00 35.49    -0.336 N 
ATOM   3176  HN  THR A 655      88.968  71.376  56.163  1.00  0.00     0.164 HD
ATOM   3177  CA  THR A 655      89.930  70.823  58.029  1.00 34.81     0.186 C 
ATOM   3178  C   THR A 655      90.070  71.942  59.049  1.00 37.64     0.253 C 
ATOM   3179  O   THR A 655      89.361  72.944  59.005  1.00 37.32    -0.270 OA
ATOM   3180  CB  THR A 655      91.285  70.593  57.336  1.00 35.74     0.140 C 
ATOM   3181  OG1 THR A 655      91.447  71.533  56.287  1.00 35.69    -0.382 OA
ATOM   3182  HG1 THR A 655      92.283  71.391  55.859  1.00  0.00     0.210 HD
ATOM   3183  CG2 THR A 655      91.403  69.171  56.811  1.00 31.06     0.034 C 
ATOM   3184  N   GLY A 656      90.996  71.763  59.973  1.00 33.57    -0.336 N 
ATOM   3185  HN  GLY A 656      91.781  71.136  59.797  1.00  0.00     0.164 HD
ATOM   3186  CA  GLY A 656      90.891  72.462  61.240  1.00 34.58     0.189 C 
ATOM   3187  C   GLY A 656      91.205  73.931  61.094  1.00 40.91     0.253 C 
ATOM   3188  O   GLY A 656      90.802  74.749  61.937  1.00 40.51    -0.270 OA
ATOM   3189  N   GLN A 657      91.992  74.268  60.071  1.00 37.94    -0.337 N 
ATOM   3190  HN  GLN A 657      92.346  73.542  59.448  1.00  0.00     0.164 HD
ATOM   3191  CA  GLN A 657      92.354  75.663  59.831  1.00 39.58     0.160 C 
ATOM   3192  C   GLN A 657      91.807  76.044  58.470  1.00 46.22     0.251 C 
ATOM   3193  O   GLN A 657      92.296  76.982  57.827  1.00 40.81    -0.271 OA
ATOM   3194  CB  GLN A 657      93.877  75.883  59.855  1.00 48.79     0.042 C 
ATOM   3195  CG  GLN A 657      94.557  75.562  61.183  1.00 54.09     0.090 C 
ATOM   3196  CD  GLN A 657      94.173  76.540  62.263  1.00 58.49     0.227 C 
ATOM   3197  OE1 GLN A 657      93.596  76.163  63.279  1.00 69.00    -0.273 OA
ATOM   3198  NE2 GLN A 657      94.468  77.805  62.041  1.00 61.38    -0.369 N 
ATOM   3199 1HE2 GLN A 657      94.947  78.118  61.197  1.00  0.00     0.159 HD
ATOM   3200 2HE2 GLN A 657      94.208  78.467  62.772  1.00  0.00     0.159 HD
ATOM   3201  N   ASP A 658      90.762  75.342  58.049  1.00 40.40    -0.337 N 
ATOM   3202  HN  ASP A 658      90.443  74.525  58.570  1.00  0.00     0.164 HD
ATOM   3203  CA  ASP A 658      90.085  75.750  56.846  1.00 39.76     0.170 C 
ATOM   3204  C   ASP A 658      91.037  75.591  55.668  1.00 36.67     0.251 C 
ATOM   3205  O   ASP A 658      90.895  76.298  54.686  1.00 32.26    -0.271 OA
ATOM   3206  CB  ASP A 658      89.667  77.231  56.953  1.00 38.44     0.129 C 
ATOM   3207  CG  ASP A 658      88.446  77.435  57.840  1.00 43.05     0.188 C 
ATOM   3208  OD1 ASP A 658      87.717  76.448  58.127  1.00 39.23    -0.647 OA
ATOM   3209  OD2 ASP A 658      88.223  78.591  58.272  1.00 41.91    -0.647 OA
ATOM   3210  N   GLU A 659      91.948  74.614  55.747  1.00 35.38    -0.337 N 
ATOM   3211  HN  GLU A 659      91.989  74.041  56.590  1.00  0.00     0.164 HD
ATOM   3212  CA  GLU A 659      92.880  74.347  54.665  1.00 33.86     0.160 C 
ATOM   3213  C   GLU A 659      92.205  73.647  53.490  1.00 37.16     0.251 C 
ATOM   3214  O   GLU A 659      92.616  73.827  52.338  1.00 30.94    -0.271 OA
ATOM   3215  CB  GLU A 659      94.052  73.470  55.145  1.00 36.51     0.043 C 
ATOM   3216  CG  GLU A 659      94.839  74.051  56.283  1.00 37.93     0.100 C 
ATOM   3217  CD  GLU A 659      94.349  73.546  57.646  1.00 47.19     0.185 C 
ATOM   3218  OE1 GLU A 659      93.145  73.251  57.820  1.00 44.66    -0.647 OA
ATOM   3219  OE2 GLU A 659      95.166  73.491  58.579  1.00 49.10    -0.647 OA
ATOM   3220  N   ASN A 660      91.256  72.755  53.790  1.00 36.78    -0.337 N 
ATOM   3221  HN  ASN A 660      90.931  72.680  54.754  1.00  0.00     0.164 HD
ATOM   3222  CA  ASN A 660      90.673  71.885  52.771  1.00 31.41     0.169 C 
ATOM   3223  C   ASN A 660      89.184  71.770  52.955  1.00 37.99     0.251 C 
ATOM   3224  O   ASN A 660      88.705  71.527  54.071  1.00 36.99    -0.271 OA
ATOM   3225  CB  ASN A 660      91.277  70.483  52.858  1.00 36.17     0.119 C 
ATOM   3226  CG  ASN A 660      92.774  70.497  52.690  1.00 39.16     0.230 C 
ATOM   3227  OD1 ASN A 660      93.275  70.492  51.561  1.00 33.59    -0.273 OA
ATOM   3228  ND2 ASN A 660      93.504  70.572  53.812  1.00 36.35    -0.369 N 
ATOM   3229 1HD2 ASN A 660      93.090  70.576  54.744  1.00  0.00     0.159 HD
ATOM   3230 2HD2 ASN A 660      94.518  70.581  53.698  1.00  0.00     0.159 HD
ATOM   3231  N   MET A 661      88.440  71.948  51.869  1.00 29.31    -0.337 N 
ATOM   3232  HN  MET A 661      88.878  72.192  50.981  1.00  0.00     0.164 HD
ATOM   3233  CA  MET A 661      87.014  71.794  51.954  1.00 27.92     0.160 C 
ATOM   3234  C   MET A 661      86.630  70.688  50.985  1.00 27.68     0.251 C 
ATOM   3235  O   MET A 661      87.144  70.613  49.842  1.00 24.84    -0.271 OA
ATOM   3236  CB  MET A 661      86.274  73.071  51.555  1.00 22.88     0.043 C 
ATOM   3237  CG  MET A 661      86.735  74.357  52.196  1.00 24.95     0.060 C 
ATOM   3238  SD  MET A 661      86.167  74.501  53.915  1.00 31.54    -0.139 SA
ATOM   3239  CE  MET A 661      86.996  76.025  54.402  1.00 31.55     0.069 C 
ATOM   3240  N   TRP A 662      85.652  69.904  51.413  1.00 24.95    -0.337 N 
ATOM   3241  HN  TRP A 662      85.274  70.057  52.348  1.00  0.00     0.164 HD
ATOM   3242  CA  TRP A 662      85.095  68.830  50.597  1.00 26.64     0.164 C 
ATOM   3243  C   TRP A 662      83.585  68.945  50.566  1.00 26.63     0.251 C 
ATOM   3244  O   TRP A 662      82.951  69.367  51.529  1.00 26.63    -0.271 OA
ATOM   3245  CB  TRP A 662      85.455  67.478  51.185  1.00 23.80     0.060 C 
ATOM   3246  CG  TRP A 662      86.943  67.086  51.173  1.00 27.40    -0.001 A 
ATOM   3247  CD1 TRP A 662      87.904  67.432  52.087  1.00 25.71     0.068 A 
ATOM   3248  CD2 TRP A 662      87.576  66.182  50.249  1.00 28.82     0.013 A 
ATOM   3249  NE1 TRP A 662      89.093  66.822  51.780  1.00 28.09    -0.352 N 
ATOM   3250  HE1 TRP A 662      89.971  66.946  52.283  1.00  0.00     0.166 HD
ATOM   3251  CE2 TRP A 662      88.906  66.013  50.679  1.00 28.64     0.056 A 
ATOM   3252  CE3 TRP A 662      87.122  65.458  49.134  1.00 27.64     0.001 A 
ATOM   3253  CZ2 TRP A 662      89.819  65.157  50.013  1.00 26.77     0.017 A 
ATOM   3254  CZ3 TRP A 662      88.039  64.588  48.463  1.00 36.02     0.000 A 
ATOM   3255  CH2 TRP A 662      89.370  64.458  48.915  1.00 24.96     0.002 A 
ATOM   3256  N   LEU A 663      83.015  68.578  49.437  1.00 29.91    -0.338 N 
ATOM   3257  HN  LEU A 663      83.598  68.446  48.610  1.00  0.00     0.164 HD
ATOM   3258  CA  LEU A 663      81.591  68.356  49.331  1.00 28.20     0.159 C 
ATOM   3259  C   LEU A 663      81.447  67.129  48.440  1.00 26.60     0.251 C 
ATOM   3260  O   LEU A 663      81.845  67.144  47.263  1.00 22.24    -0.271 OA
ATOM   3261  CB  LEU A 663      80.899  69.593  48.691  1.00 25.01     0.032 C 
ATOM   3262  CG  LEU A 663      79.417  69.388  48.348  1.00 29.31     0.002 C 
ATOM   3263  CD1 LEU A 663      78.647  68.811  49.553  1.00 22.70     0.000 C 
ATOM   3264  CD2 LEU A 663      78.795  70.708  47.890  1.00 26.42     0.000 C 
ATOM   3265  N   MET A 664      80.862  66.079  48.995  1.00 26.43    -0.337 N 
ATOM   3266  HN  MET A 664      80.640  66.103  49.990  1.00  0.00     0.164 HD
ATOM   3267  CA  MET A 664      80.531  64.903  48.232  1.00 25.76     0.160 C 
ATOM   3268  C   MET A 664      79.021  64.818  47.991  1.00 27.98     0.251 C 
ATOM   3269  O   MET A 664      78.237  64.889  48.930  1.00 30.15    -0.271 OA
ATOM   3270  CB  MET A 664      80.998  63.663  48.985  1.00 21.36     0.043 C 
ATOM   3271  CG  MET A 664      82.434  63.767  49.587  1.00 26.07     0.060 C 
ATOM   3272  SD  MET A 664      83.741  63.927  48.305  1.00 32.93    -0.139 SA
ATOM   3273  CE  MET A 664      83.754  62.213  47.767  1.00 29.94     0.069 C 
ATOM   3274  N   LEU A 665      78.625  64.600  46.737  1.00 28.60    -0.338 N 
ATOM   3275  HN  LEU A 665      79.335  64.465  46.017  1.00  0.00     0.164 HD
ATOM   3276  CA  LEU A 665      77.213  64.546  46.350  1.00 26.70     0.159 C 
ATOM   3277  C   LEU A 665      76.912  63.264  45.619  1.00 29.63     0.251 C 
ATOM   3278  O   LEU A 665      77.760  62.814  44.848  1.00 27.24    -0.271 OA
ATOM   3279  CB  LEU A 665      76.870  65.696  45.399  1.00 29.51     0.032 C 
ATOM   3280  CG  LEU A 665      77.331  67.069  45.842  1.00 28.59     0.002 C 
ATOM   3281  CD1 LEU A 665      77.340  68.060  44.681  1.00 26.93     0.000 C 
ATOM   3282  CD2 LEU A 665      76.370  67.506  46.931  1.00 28.44     0.000 C 
ATOM   3283  N   SER A 666      75.731  62.673  45.882  1.00 27.12    -0.336 N 
ATOM   3284  HN  SER A 666      75.177  63.033  46.659  1.00  0.00     0.164 HD
ATOM   3285  CA  SER A 666      75.193  61.541  45.116  1.00 32.29     0.189 C 
ATOM   3286  C   SER A 666      73.699  61.685  44.713  1.00 32.48     0.254 C 
ATOM   3287  O   SER A 666      72.883  62.157  45.495  1.00 31.80    -0.270 OA
ATOM   3288  CB  SER A 666      75.389  60.210  45.861  1.00 36.16     0.169 C 
ATOM   3289  OG  SER A 666      76.742  59.994  46.264  1.00 34.83    -0.380 OA
ATOM   3290  HG  SER A 666      76.863  59.172  46.724  1.00  0.00     0.211 HD
ATOM   3291  N   THR A 667      73.351  61.239  43.507  1.00 32.05    -0.336 N 
ATOM   3292  HN  THR A 667      74.033  61.298  42.751  1.00  0.00     0.164 HD
ATOM   3293  CA  THR A 667      72.033  60.668  43.218  1.00 31.17     0.187 C 
ATOM   3294  C   THR A 667      72.190  59.152  43.155  1.00 38.62     0.257 C 
ATOM   3295  O   THR A 667      73.285  58.644  43.335  1.00 37.64    -0.270 OA
ATOM   3296  CB  THR A 667      71.479  61.136  41.879  1.00 30.53     0.140 C 
ATOM   3297  OG1 THR A 667      72.325  60.637  40.821  1.00 30.05    -0.382 OA
ATOM   3298  HG1 THR A 667      71.979  60.929  39.986  1.00  0.00     0.210 HD
ATOM   3299  CG2 THR A 667      71.458  62.656  41.820  1.00 31.31     0.034 C 
ATOM   3300  N   PRO A 668      71.111  58.425  42.853  1.00 44.68    -0.312 N 
ATOM   3301  CA  PRO A 668      71.217  56.977  42.859  1.00 32.95     0.163 C 
ATOM   3302  C   PRO A 668      72.146  56.488  41.755  1.00 37.37     0.251 C 
ATOM   3303  O   PRO A 668      72.916  55.527  41.946  1.00 33.56    -0.271 OA
ATOM   3304  CB  PRO A 668      69.765  56.530  42.653  1.00 36.52     0.034 C 
ATOM   3305  CG  PRO A 668      68.984  57.588  43.367  1.00 38.73     0.027 C 
ATOM   3306  CD  PRO A 668      69.694  58.858  42.951  1.00 38.22     0.105 C 
ATOM   3307  N   ARG A 669      72.146  57.210  40.647  1.00 32.23    -0.338 N 
ATOM   3308  HN  ARG A 669      71.542  58.029  40.581  1.00  0.00     0.164 HD
ATOM   3309  CA  ARG A 669      72.993  56.854  39.525  1.00 32.03     0.159 C 
ATOM   3310  C   ARG A 669      74.443  57.292  39.685  1.00 32.81     0.251 C 
ATOM   3311  O   ARG A 669      75.324  56.492  39.422  1.00 39.42    -0.271 OA
ATOM   3312  CB  ARG A 669      72.411  57.378  38.206  1.00 30.43     0.034 C 
ATOM   3313  CG  ARG A 669      71.271  56.552  37.666  1.00 34.15     0.027 C 
ATOM   3314  CD  ARG A 669      70.781  57.141  36.357  1.00 36.68     0.116 C 
ATOM   3315  NE  ARG A 669      69.404  56.763  36.052  1.00 39.90    -0.212 N 
ATOM   3316  HE  ARG A 669      68.659  57.401  36.333  1.00  0.00     0.178 HD
ATOM   3317  CZ  ARG A 669      69.061  55.639  35.430  1.00 57.03     0.666 C 
ATOM   3318  NH1 ARG A 669      69.995  54.776  35.046  1.00 54.27    -0.235 N 
ATOM   3319 1HH1 ARG A 669      69.732  53.914  34.569  1.00  0.00     0.174 HD
ATOM   3320 2HH1 ARG A 669      70.976  54.990  35.227  1.00  0.00     0.174 HD
ATOM   3321  NH2 ARG A 669      67.787  55.361  35.195  1.00 60.19    -0.235 N 
ATOM   3322 1HH2 ARG A 669      67.524  54.499  34.718  1.00  0.00     0.174 HD
ATOM   3323 2HH2 ARG A 669      67.070  56.024  35.490  1.00  0.00     0.174 HD
ATOM   3324  N   LEU A 670      74.703  58.545  40.097  1.00 29.26    -0.338 N 
ATOM   3325  HN  LEU A 670      73.935  59.126  40.432  1.00  0.00     0.164 HD
ATOM   3326  CA  LEU A 670      76.080  59.107  40.078  1.00 29.64     0.159 C 
ATOM   3327  C   LEU A 670      76.560  59.622  41.461  1.00 32.47     0.251 C 
ATOM   3328  O   LEU A 670      75.738  59.983  42.338  1.00 31.93    -0.271 OA
ATOM   3329  CB  LEU A 670      76.168  60.254  39.074  1.00 30.37     0.032 C 
ATOM   3330  CG  LEU A 670      75.718  59.972  37.627  1.00 31.24     0.002 C 
ATOM   3331  CD1 LEU A 670      75.898  61.208  36.841  1.00 29.88     0.000 C 
ATOM   3332  CD2 LEU A 670      76.535  58.851  37.001  1.00 29.72     0.000 C 
ATOM   3333  N   THR A 671      77.882  59.651  41.652  1.00 28.73    -0.336 N 
ATOM   3334  HN  THR A 671      78.480  59.138  41.005  1.00  0.00     0.164 HD
ATOM   3335  CA  THR A 671      78.519  60.399  42.767  1.00 29.21     0.186 C 
ATOM   3336  C   THR A 671      79.530  61.389  42.195  1.00 31.15     0.253 C 
ATOM   3337  O   THR A 671      80.207  61.091  41.186  1.00 28.18    -0.270 OA
ATOM   3338  CB  THR A 671      79.225  59.446  43.723  1.00 27.74     0.140 C 
ATOM   3339  OG1 THR A 671      78.257  58.552  44.275  1.00 26.19    -0.383 OA
ATOM   3340  HG1 THR A 671      77.778  58.099  43.591  1.00  0.00     0.205 HD
ATOM   3341  CG2 THR A 671      80.019  60.198  44.858  1.00 24.18     0.034 C 
ATOM   3342  N   LEU A 672      79.474  62.615  42.711  1.00 27.77    -0.337 N 
ATOM   3343  HN  LEU A 672      78.753  62.818  43.403  1.00  0.00     0.164 HD
ATOM   3344  CA  LEU A 672      80.390  63.677  42.336  1.00 25.99     0.159 C 
ATOM   3345  C   LEU A 672      81.138  64.133  43.563  1.00 29.63     0.251 C 
ATOM   3346  O   LEU A 672      80.537  64.686  44.512  1.00 27.27    -0.271 OA
ATOM   3347  CB  LEU A 672      79.663  64.852  41.719  1.00 29.96     0.032 C 
ATOM   3348  CG  LEU A 672      80.549  66.069  41.399  1.00 29.89     0.002 C 
ATOM   3349  CD1 LEU A 672      81.615  65.741  40.337  1.00 27.77     0.000 C 
ATOM   3350  CD2 LEU A 672      79.733  67.285  41.022  1.00 27.15     0.000 C 
ATOM   3351  N   GLY A 673      82.422  63.774  43.604  1.00 27.99    -0.336 N 
ATOM   3352  HN  GLY A 673      82.814  63.224  42.839  1.00  0.00     0.164 HD
ATOM   3353  CA  GLY A 673      83.270  64.152  44.717  1.00 25.12     0.189 C 
ATOM   3354  C   GLY A 673      83.924  65.478  44.380  1.00 28.38     0.253 C 
ATOM   3355  O   GLY A 673      84.289  65.725  43.214  1.00 27.52    -0.270 OA
ATOM   3356  N   GLY A 674      84.087  66.346  45.375  1.00 26.95    -0.336 N 
ATOM   3357  HN  GLY A 674      83.772  66.105  46.315  1.00  0.00     0.164 HD
ATOM   3358  CA  GLY A 674      84.717  67.648  45.128  1.00 24.73     0.189 C 
ATOM   3359  C   GLY A 674      85.598  68.104  46.273  1.00 25.46     0.253 C 
ATOM   3360  O   GLY A 674      85.171  68.040  47.421  1.00 26.65    -0.270 OA
ATOM   3361  N   TRP A 675      86.827  68.531  45.956  1.00 25.83    -0.337 N 
ATOM   3362  HN  TRP A 675      87.137  68.438  44.989  1.00  0.00     0.164 HD
ATOM   3363  CA  TRP A 675      87.753  69.127  46.931  1.00 25.55     0.164 C 
ATOM   3364  C   TRP A 675      88.180  70.503  46.455  1.00 27.69     0.251 C 
ATOM   3365  O   TRP A 675      88.347  70.753  45.226  1.00 25.28    -0.271 OA
ATOM   3366  CB  TRP A 675      89.014  68.254  47.093  1.00 26.72     0.060 C 
ATOM   3367  CG  TRP A 675      90.230  68.952  47.734  1.00 28.81    -0.001 A 
ATOM   3368  CD1 TRP A 675      90.552  68.961  49.059  1.00 27.64     0.068 A 
ATOM   3369  CD2 TRP A 675      91.277  69.698  47.062  1.00 28.55     0.013 A 
ATOM   3370  NE1 TRP A 675      91.749  69.628  49.258  1.00 28.28    -0.352 N 
ATOM   3371  HE1 TRP A 675      92.229  69.728  50.153  1.00  0.00     0.166 HD
ATOM   3372  CE2 TRP A 675      92.186  70.132  48.061  1.00 27.49     0.056 A 
ATOM   3373  CE3 TRP A 675      91.485  70.121  45.732  1.00 30.97     0.001 A 
ATOM   3374  CZ2 TRP A 675      93.305  70.914  47.770  1.00 24.74     0.017 A 
ATOM   3375  CZ3 TRP A 675      92.623  70.900  45.445  1.00 27.18     0.000 A 
ATOM   3376  CH2 TRP A 675      93.508  71.274  46.459  1.00 29.38     0.002 A 
ATOM   3377  N   ILE A 676      88.448  71.382  47.421  1.00 26.83    -0.338 N 
ATOM   3378  HN  ILE A 676      88.131  71.196  48.372  1.00  0.00     0.164 HD
ATOM   3379  CA  ILE A 676      89.197  72.619  47.132  1.00 26.19     0.159 C 
ATOM   3380  C   ILE A 676      90.214  72.893  48.223  1.00 28.23     0.251 C 
ATOM   3381  O   ILE A 676      90.035  72.475  49.391  1.00 28.97    -0.271 OA
ATOM   3382  CB  ILE A 676      88.261  73.882  46.896  1.00 28.75     0.029 C 
ATOM   3383  CG1 ILE A 676      87.505  74.225  48.179  1.00 31.10     0.002 C 
ATOM   3384  CG2 ILE A 676      87.271  73.628  45.722  1.00 23.95     0.002 C 
ATOM   3385  CD1 ILE A 676      86.824  75.579  48.170  1.00 33.36     0.000 C 
ATOM   3386  N   GLY A 677      91.234  73.663  47.862  1.00 26.74    -0.336 N 
ATOM   3387  HN  GLY A 677      91.300  73.964  46.890  1.00  0.00     0.164 HD
ATOM   3388  CA  GLY A 677      92.268  74.098  48.805  1.00 26.97     0.189 C 
ATOM   3389  C   GLY A 677      93.446  74.723  48.070  1.00 29.05     0.253 C 
ATOM   3390  O   GLY A 677      93.411  74.870  46.854  1.00 28.67    -0.270 OA
ATOM   3391  N   HIS A 678      94.539  74.960  48.784  1.00 31.46    -0.337 N 
ATOM   3392  HN  HIS A 678      94.533  74.784  49.789  1.00  0.00     0.164 HD
ATOM   3393  CA  HIS A 678      95.753  75.471  48.147  1.00 35.13     0.165 C 
ATOM   3394  C   HIS A 678      96.803  74.390  48.021  1.00 38.75     0.251 C 
ATOM   3395  O   HIS A 678      96.928  73.532  48.909  1.00 37.84    -0.271 OA
ATOM   3396  CB  HIS A 678      96.317  76.623  48.956  1.00 34.42     0.077 C 
ATOM   3397  CG  HIS A 678      95.422  77.816  48.983  1.00 34.84     0.054 A 
ATOM   3398  ND1 HIS A 678      95.200  78.601  47.875  1.00 35.85    -0.340 N 
ATOM   3399  HD1 HIS A 678      95.594  78.437  46.949  1.00  0.00     0.167 HD
ATOM   3400  CD2 HIS A 678      94.661  78.337  49.971  1.00 38.06     0.086 A 
ATOM   3401  CE1 HIS A 678      94.400  79.598  48.195  1.00 34.77     0.151 A 
ATOM   3402  NE2 HIS A 678      94.069  79.470  49.469  1.00 38.91    -0.336 N 
ATOM   3403  HE2 HIS A 678      93.471  80.109  49.993  1.00  0.00     0.168 HD
ATOM   3404  N   ASP A 679      97.607  74.458  46.962  1.00 38.60    -0.337 N 
ATOM   3405  HN  ASP A 679      97.483  75.203  46.277  1.00  0.00     0.164 HD
ATOM   3406  CA  ASP A 679      98.672  73.463  46.777  1.00 36.15     0.170 C 
ATOM   3407  C   ASP A 679      99.669  73.481  47.959  1.00 39.11     0.252 C 
ATOM   3408  O   ASP A 679     100.186  72.452  48.319  1.00 37.76    -0.271 OA
ATOM   3409  CB  ASP A 679      99.446  73.706  45.477  1.00 41.06     0.129 C 
ATOM   3410  CG  ASP A 679      98.686  73.263  44.223  1.00 43.01     0.188 C 
ATOM   3411  OD1 ASP A 679      97.701  72.506  44.293  1.00 39.73    -0.647 OA
ATOM   3412  OD2 ASP A 679      99.157  73.601  43.125  1.00 48.57    -0.647 OA
ATOM   3413  N   ASP A 680      99.933  74.636  48.563  1.00 39.18    -0.337 N 
ATOM   3414  HN  ASP A 680      99.482  75.489  48.231  1.00  0.00     0.164 HD
ATOM   3415  CA  ASP A 680     100.865  74.708  49.703  1.00 44.54     0.170 C 
ATOM   3416  C   ASP A 680     100.164  74.557  51.062  1.00 46.50     0.252 C 
ATOM   3417  O   ASP A 680     100.744  74.809  52.102  1.00 48.22    -0.271 OA
ATOM   3418  CB  ASP A 680     101.714  75.993  49.658  1.00 45.36     0.129 C 
ATOM   3419  CG  ASP A 680     100.916  77.247  50.036  1.00 57.29     0.188 C 
ATOM   3420  OD1 ASP A 680      99.718  77.128  50.417  1.00 59.68    -0.647 OA
ATOM   3421  OD2 ASP A 680     101.502  78.357  49.997  1.00 57.67    -0.647 OA
ATOM   3422  N   ASN A 681      98.918  74.108  51.046  1.00 47.62    -0.337 N 
ATOM   3423  HN  ASN A 681      98.456  73.961  50.149  1.00  0.00     0.164 HD
ATOM   3424  CA  ASN A 681      98.191  73.819  52.270  1.00 43.17     0.169 C 
ATOM   3425  C   ASN A 681      97.889  74.995  53.194  1.00 43.87     0.251 C 
ATOM   3426  O   ASN A 681      97.539  74.781  54.340  1.00 52.98    -0.271 OA
ATOM   3427  CB  ASN A 681      98.774  72.605  53.047  1.00 40.86     0.119 C 
ATOM   3428  CG  ASN A 681      97.685  71.861  53.877  1.00 47.87     0.230 C 
ATOM   3429  OD1 ASN A 681      96.691  71.364  53.333  1.00 45.64    -0.273 OA
ATOM   3430  ND2 ASN A 681      97.810  71.916  55.192  1.00 67.13    -0.369 N 
ATOM   3431 1HD2 ASN A 681      97.097  71.429  55.735  1.00  0.00     0.159 HD
ATOM   3432 2HD2 ASN A 681      98.629  72.326  55.640  1.00  0.00     0.159 HD
ATOM   3433  N   HIS A 682      97.866  76.226  52.684  1.00 39.00    -0.337 N 
ATOM   3434  HN  HIS A 682      98.080  76.390  51.700  1.00  0.00     0.164 HD
ATOM   3435  CA  HIS A 682      97.527  77.332  53.570  1.00 38.78     0.165 C 
ATOM   3436  C   HIS A 682      96.023  77.587  53.643  1.00 46.88     0.251 C 
ATOM   3437  O   HIS A 682      95.278  77.032  52.840  1.00 42.99    -0.271 OA
ATOM   3438  CB  HIS A 682      98.314  78.593  53.234  1.00 41.36     0.077 C 
ATOM   3439  CG  HIS A 682      97.769  79.370  52.080  1.00 37.02     0.054 A 
ATOM   3440  ND1 HIS A 682      98.166  79.144  50.776  1.00 40.75    -0.340 N 
ATOM   3441  HD1 HIS A 682      98.795  78.401  50.472  1.00  0.00     0.167 HD
ATOM   3442  CD2 HIS A 682      96.966  80.458  52.044  1.00 38.37     0.086 A 
ATOM   3443  CE1 HIS A 682      97.604  80.040  49.984  1.00 39.81     0.151 A 
ATOM   3444  NE2 HIS A 682      96.853  80.835  50.724  1.00 43.63    -0.336 N 
ATOM   3445  HE2 HIS A 682      96.281  81.604  50.375  1.00  0.00     0.168 HD
ATOM   3446  N   SER A 683      95.574  78.385  54.613  1.00 32.81    -0.336 N 
ATOM   3447  HN  SER A 683      96.238  78.933  55.160  1.00  0.00     0.164 HD
ATOM   3448  CA  SER A 683      94.141  78.486  54.905  1.00 33.74     0.189 C 
ATOM   3449  C   SER A 683      93.306  79.086  53.777  1.00 35.11     0.253 C 
ATOM   3450  O   SER A 683      93.752  80.006  53.109  1.00 32.36    -0.270 OA
ATOM   3451  CB  SER A 683      93.899  79.299  56.176  1.00 38.90     0.169 C 
ATOM   3452  OG  SER A 683      94.239  78.518  57.325  1.00 39.69    -0.380 OA
ATOM   3453  HG  SER A 683      94.089  79.023  58.115  1.00  0.00     0.211 HD
ATOM   3454  N   LEU A 684      92.106  78.540  53.560  1.00 33.33    -0.337 N 
ATOM   3455  HN  LEU A 684      91.921  77.610  53.935  1.00  0.00     0.164 HD
ATOM   3456  CA  LEU A 684      91.039  79.215  52.807  1.00 37.74     0.159 C 
ATOM   3457  C   LEU A 684      90.272  80.199  53.687  1.00 35.31     0.251 C 
ATOM   3458  O   LEU A 684      90.486  80.224  54.891  1.00 36.07    -0.271 OA
ATOM   3459  CB  LEU A 684      90.041  78.177  52.269  1.00 32.47     0.032 C 
ATOM   3460  CG  LEU A 684      90.678  77.160  51.318  1.00 41.04     0.002 C 
ATOM   3461  CD1 LEU A 684      89.909  75.846  51.342  1.00 33.07     0.000 C 
ATOM   3462  CD2 LEU A 684      90.692  77.760  49.922  1.00 34.75     0.000 C 
ATOM   3463  N   SER A 685      89.337  80.947  53.082  1.00 34.09    -0.336 N 
ATOM   3464  HN  SER A 685      89.300  80.941  52.063  1.00  0.00     0.164 HD
ATOM   3465  CA  SER A 685      88.359  81.777  53.810  1.00 35.54     0.189 C 
ATOM   3466  C   SER A 685      87.380  80.948  54.656  1.00 39.48     0.254 C 
ATOM   3467  O   SER A 685      87.159  79.764  54.373  1.00 40.50    -0.270 OA
ATOM   3468  CB  SER A 685      87.598  82.668  52.824  1.00 34.37     0.169 C 
ATOM   3469  OG  SER A 685      86.654  81.890  52.074  1.00 41.88    -0.380 OA
ATOM   3470  HG  SER A 685      86.182  82.443  51.462  1.00  0.00     0.211 HD
ATOM   3471  N   GLN A 686      86.824  81.559  55.707  1.00 40.13    -0.336 N 
ATOM   3472  HN  GLN A 686      87.067  82.532  55.891  1.00  0.00     0.164 HD
ATOM   3473  CA  GLN A 686      85.876  80.885  56.609  1.00 38.17     0.189 C 
ATOM   3474  C   GLN A 686      84.807  80.140  55.809  1.00 47.44     0.253 C 
ATOM   3475  O   GLN A 686      84.440  79.005  56.134  1.00 37.31    -0.270 OA
ATOM   3476  N   GLN A 687      84.336  80.750  54.728  1.00 34.60    -0.337 N 
ATOM   3477  HN  GLN A 687      84.835  81.552  54.342  1.00  0.00     0.164 HD
ATOM   3478  CA  GLN A 687      83.119  80.287  54.091  1.00 34.06     0.160 C 
ATOM   3479  C   GLN A 687      83.359  79.661  52.715  1.00 31.86     0.251 C 
ATOM   3480  O   GLN A 687      82.418  79.416  51.941  1.00 29.45    -0.271 OA
ATOM   3481  CB  GLN A 687      82.120  81.435  54.034  1.00 37.71     0.042 C 
ATOM   3482  CG  GLN A 687      81.175  81.426  55.267  1.00 50.56     0.090 C 
ATOM   3483  CD  GLN A 687      79.938  82.321  55.086  1.00 77.96     0.227 C 
ATOM   3484  OE1 GLN A 687      79.673  82.864  53.992  1.00 82.98    -0.273 OA
ATOM   3485  NE2 GLN A 687      79.170  82.469  56.161  1.00 68.84    -0.369 N 
ATOM   3486 1HE2 GLN A 687      78.349  83.063  56.041  1.00  0.00     0.159 HD
ATOM   3487 2HE2 GLN A 687      79.386  82.026  57.054  1.00  0.00     0.159 HD
ATOM   3488  N   ALA A 688      84.621  79.326  52.465  1.00 28.49    -0.338 N 
ATOM   3489  HN  ALA A 688      85.326  79.502  53.181  1.00  0.00     0.164 HD
ATOM   3490  CA  ALA A 688      85.035  78.719  51.213  1.00 31.02     0.159 C 
ATOM   3491  C   ALA A 688      84.267  77.421  50.915  1.00 29.60     0.251 C 
ATOM   3492  O   ALA A 688      83.886  77.170  49.771  1.00 30.29    -0.271 OA
ATOM   3493  CB  ALA A 688      86.517  78.463  51.222  1.00 28.98     0.034 C 
ATOM   3494  N   GLY A 689      84.097  76.587  51.936  1.00 30.55    -0.336 N 
ATOM   3495  HN  GLY A 689      84.489  76.829  52.846  1.00  0.00     0.164 HD
ATOM   3496  CA  GLY A 689      83.363  75.333  51.786  1.00 30.12     0.189 C 
ATOM   3497  C   GLY A 689      81.832  75.499  51.795  1.00 37.82     0.253 C 
ATOM   3498  O   GLY A 689      81.136  74.944  50.932  1.00 27.78    -0.270 OA
ATOM   3499  N   TYR A 690      81.321  76.184  52.825  1.00 34.30    -0.337 N 
ATOM   3500  HN  TYR A 690      81.973  76.560  53.513  1.00  0.00     0.164 HD
ATOM   3501  CA  TYR A 690      79.879  76.434  53.036  1.00 31.37     0.164 C 
ATOM   3502  C   TYR A 690      79.227  77.137  51.832  1.00 30.45     0.251 C 
ATOM   3503  O   TYR A 690      78.212  76.685  51.290  1.00 28.04    -0.271 OA
ATOM   3504  CB  TYR A 690      79.723  77.316  54.273  1.00 34.03     0.058 C 
ATOM   3505  CG  TYR A 690      78.322  77.817  54.511  1.00 29.29    -0.020 A 
ATOM   3506  CD1 TYR A 690      77.344  76.979  55.007  1.00 33.69    -0.002 A 
ATOM   3507  CD2 TYR A 690      78.006  79.151  54.307  1.00 32.45    -0.002 A 
ATOM   3508  CE1 TYR A 690      76.076  77.471  55.318  1.00 30.69     0.024 A 
ATOM   3509  CE2 TYR A 690      76.740  79.630  54.544  1.00 28.65     0.024 A 
ATOM   3510  CZ  TYR A 690      75.789  78.803  55.047  1.00 35.13     0.089 A 
ATOM   3511  OH  TYR A 690      74.551  79.319  55.327  1.00 33.51    -0.359 OA
ATOM   3512  HH  TYR A 690      73.885  78.740  55.679  1.00  0.00     0.218 HD
ATOM   3513  N   SER A 691      79.920  78.122  51.306  1.00 28.96    -0.336 N 
ATOM   3514  HN  SER A 691      80.858  78.324  51.651  1.00  0.00     0.164 HD
ATOM   3515  CA  SER A 691      79.357  78.920  50.239  1.00 30.90     0.189 C 
ATOM   3516  C   SER A 691      80.021  78.717  48.846  1.00 30.39     0.254 C 
ATOM   3517  O   SER A 691      79.400  78.169  47.934  1.00 34.42    -0.270 OA
ATOM   3518  CB  SER A 691      79.318  80.408  50.664  1.00 28.59     0.169 C 
ATOM   3519  OG  SER A 691      78.594  81.128  49.689  1.00 35.64    -0.380 OA
ATOM   3520  HG  SER A 691      78.570  82.041  49.950  1.00  0.00     0.211 HD
ATOM   3521  N   ASN A 692      81.301  79.051  48.712  1.00 31.59    -0.337 N 
ATOM   3522  HN  ASN A 692      81.841  79.332  49.530  1.00  0.00     0.164 HD
ATOM   3523  CA  ASN A 692      81.943  79.016  47.381  1.00 31.56     0.169 C 
ATOM   3524  C   ASN A 692      81.946  77.667  46.663  1.00 32.60     0.251 C 
ATOM   3525  O   ASN A 692      81.551  77.589  45.484  1.00 30.61    -0.271 OA
ATOM   3526  CB  ASN A 692      83.363  79.557  47.427  1.00 33.22     0.119 C 
ATOM   3527  CG  ASN A 692      83.441  80.920  48.074  1.00 42.74     0.230 C 
ATOM   3528  OD1 ASN A 692      83.790  81.873  47.425  1.00 41.06    -0.273 OA
ATOM   3529  ND2 ASN A 692      83.087  81.015  49.353  1.00 37.14    -0.369 N 
ATOM   3530 1HD2 ASN A 692      83.140  81.935  49.790  1.00  0.00     0.159 HD
ATOM   3531 2HD2 ASN A 692      82.791  80.208  49.903  1.00  0.00     0.159 HD
ATOM   3532  N   ASN A 693      82.428  76.628  47.341  1.00 26.76    -0.337 N 
ATOM   3533  HN  ASN A 693      82.726  76.761  48.307  1.00  0.00     0.164 HD
ATOM   3534  CA  ASN A 693      82.542  75.291  46.732  1.00 31.35     0.169 C 
ATOM   3535  C   ASN A 693      81.159  74.711  46.472  1.00 27.18     0.251 C 
ATOM   3536  O   ASN A 693      80.866  74.167  45.386  1.00 30.96    -0.271 OA
ATOM   3537  CB  ASN A 693      83.355  74.372  47.653  1.00 31.90     0.119 C 
ATOM   3538  CG  ASN A 693      83.609  72.995  47.043  1.00 34.27     0.230 C 
ATOM   3539  OD1 ASN A 693      83.922  72.872  45.853  1.00 25.07    -0.273 OA
ATOM   3540  ND2 ASN A 693      83.419  71.940  47.853  1.00 29.49    -0.369 N 
ATOM   3541 1HD2 ASN A 693      83.589  71.020  47.446  1.00  0.00     0.159 HD
ATOM   3542 2HD2 ASN A 693      83.161  72.041  48.835  1.00  0.00     0.159 HD
ATOM   3543  N   SER A 694      80.246  75.007  47.395  1.00 25.80    -0.336 N 
ATOM   3544  HN  SER A 694      80.551  75.453  48.260  1.00  0.00     0.164 HD
ATOM   3545  CA  SER A 694      78.821  74.718  47.218  1.00 27.07     0.189 C 
ATOM   3546  C   SER A 694      78.230  75.334  45.964  1.00 29.32     0.254 C 
ATOM   3547  O   SER A 694      77.566  74.649  45.185  1.00 27.73    -0.270 OA
ATOM   3548  CB  SER A 694      78.043  75.164  48.441  1.00 26.11     0.169 C 
ATOM   3549  OG  SER A 694      78.427  74.359  49.548  1.00 29.98    -0.380 OA
ATOM   3550  HG  SER A 694      77.940  74.638  50.314  1.00  0.00     0.211 HD
ATOM   3551  N   ASN A 695      78.537  76.609  45.736  1.00 30.61    -0.337 N 
ATOM   3552  HN  ASN A 695      79.154  77.095  46.387  1.00  0.00     0.164 HD
ATOM   3553  CA  ASN A 695      78.015  77.329  44.582  1.00 28.62     0.169 C 
ATOM   3554  C   ASN A 695      78.697  76.829  43.281  1.00 29.21     0.251 C 
ATOM   3555  O   ASN A 695      78.026  76.561  42.285  1.00 26.25    -0.271 OA
ATOM   3556  CB  ASN A 695      78.195  78.858  44.797  1.00 26.92     0.119 C 
ATOM   3557  CG  ASN A 695      77.724  79.688  43.607  1.00 30.69     0.230 C 
ATOM   3558  OD1 ASN A 695      76.749  79.323  42.905  1.00 23.87    -0.273 OA
ATOM   3559  ND2 ASN A 695      78.470  80.771  43.313  1.00 26.11    -0.369 N 
ATOM   3560 1HD2 ASN A 695      79.262  81.068  43.883  1.00  0.00     0.159 HD
ATOM   3561 2HD2 ASN A 695      78.155  81.326  42.517  1.00  0.00     0.159 HD
ATOM   3562  N   TYR A 696      80.020  76.662  43.312  1.00 28.31    -0.337 N 
ATOM   3563  HN  TYR A 696      80.525  76.931  44.156  1.00  0.00     0.164 HD
ATOM   3564  CA  TYR A 696      80.775  76.113  42.195  1.00 25.85     0.164 C 
ATOM   3565  C   TYR A 696      80.271  74.681  41.832  1.00 29.42     0.251 C 
ATOM   3566  O   TYR A 696      79.947  74.385  40.667  1.00 29.51    -0.271 OA
ATOM   3567  CB  TYR A 696      82.293  76.131  42.486  1.00 25.64     0.058 C 
ATOM   3568  CG  TYR A 696      83.068  75.183  41.628  1.00 23.30    -0.020 A 
ATOM   3569  CD1 TYR A 696      83.347  75.475  40.296  1.00 29.59    -0.002 A 
ATOM   3570  CD2 TYR A 696      83.502  73.984  42.134  1.00 27.28    -0.002 A 
ATOM   3571  CE1 TYR A 696      84.026  74.557  39.508  1.00 26.77     0.024 A 
ATOM   3572  CE2 TYR A 696      84.125  73.050  41.344  1.00 25.58     0.024 A 
ATOM   3573  CZ  TYR A 696      84.386  73.330  40.040  1.00 28.98     0.089 A 
ATOM   3574  OH  TYR A 696      85.029  72.370  39.276  1.00 27.06    -0.359 OA
ATOM   3575  HH  TYR A 696      85.211  72.566  38.364  1.00  0.00     0.218 HD
ATOM   3576  N   MET A 697      80.113  73.828  42.835  1.00 27.98    -0.337 N 
ATOM   3577  HN  MET A 697      80.360  74.100  43.786  1.00  0.00     0.164 HD
ATOM   3578  CA  MET A 697      79.587  72.509  42.566  1.00 31.39     0.160 C 
ATOM   3579  C   MET A 697      78.167  72.464  42.026  1.00 32.08     0.251 C 
ATOM   3580  O   MET A 697      77.884  71.652  41.152  1.00 29.41    -0.271 OA
ATOM   3581  CB  MET A 697      79.807  71.555  43.729  1.00 29.76     0.043 C 
ATOM   3582  CG  MET A 697      81.303  71.102  43.813  1.00 30.25     0.060 C 
ATOM   3583  SD  MET A 697      81.572  69.848  45.063  1.00 31.40    -0.139 SA
ATOM   3584  CE  MET A 697      81.123  68.372  44.124  1.00 24.31     0.069 C 
ATOM   3585  N   ALA A 698      77.301  73.379  42.471  1.00 29.54    -0.338 N 
ATOM   3586  HN  ALA A 698      77.555  73.994  43.244  1.00  0.00     0.164 HD
ATOM   3587  CA  ALA A 698      75.982  73.493  41.840  1.00 28.96     0.159 C 
ATOM   3588  C   ALA A 698      76.145  73.846  40.382  1.00 25.64     0.251 C 
ATOM   3589  O   ALA A 698      75.453  73.289  39.547  1.00 28.74    -0.271 OA
ATOM   3590  CB  ALA A 698      75.074  74.527  42.554  1.00 26.69     0.034 C 
ATOM   3591  N   HIS A 699      77.054  74.771  40.061  1.00 28.01    -0.337 N 
ATOM   3592  HN  HIS A 699      77.621  75.205  40.789  1.00  0.00     0.164 HD
ATOM   3593  CA  HIS A 699      77.235  75.163  38.650  1.00 25.78     0.165 C 
ATOM   3594  C   HIS A 699      77.729  73.964  37.827  1.00 31.23     0.251 C 
ATOM   3595  O   HIS A 699      77.353  73.804  36.668  1.00 35.02    -0.271 OA
ATOM   3596  CB  HIS A 699      78.217  76.332  38.497  1.00 32.49     0.077 C 
ATOM   3597  CG  HIS A 699      77.628  77.680  38.792  1.00 30.98     0.054 A 
ATOM   3598  ND1 HIS A 699      77.011  78.448  37.823  1.00 33.91    -0.340 N 
ATOM   3599  HD1 HIS A 699      76.904  78.185  36.843  1.00  0.00     0.167 HD
ATOM   3600  CD2 HIS A 699      77.515  78.377  39.952  1.00 31.48     0.086 A 
ATOM   3601  CE1 HIS A 699      76.579  79.580  38.364  1.00 34.98     0.151 A 
ATOM   3602  NE2 HIS A 699      76.868  79.562  39.656  1.00 31.97    -0.336 N 
ATOM   3603  HE2 HIS A 699      76.649  80.301  40.324  1.00  0.00     0.168 HD
ATOM   3604  N   LEU A 700      78.616  73.159  38.415  1.00 25.96    -0.338 N 
ATOM   3605  HN  LEU A 700      78.902  73.372  39.371  1.00  0.00     0.164 HD
ATOM   3606  CA  LEU A 700      79.200  71.989  37.764  1.00 28.45     0.159 C 
ATOM   3607  C   LEU A 700      78.169  70.899  37.491  1.00 29.42     0.251 C 
ATOM   3608  O   LEU A 700      78.139  70.312  36.414  1.00 29.96    -0.271 OA
ATOM   3609  CB  LEU A 700      80.304  71.415  38.641  1.00 26.07     0.032 C 
ATOM   3610  CG  LEU A 700      81.113  70.247  38.106  1.00 27.34     0.002 C 
ATOM   3611  CD1 LEU A 700      81.870  70.584  36.810  1.00 30.18     0.000 C 
ATOM   3612  CD2 LEU A 700      82.093  69.787  39.201  1.00 33.60     0.000 C 
ATOM   3613  N   VAL A 701      77.383  70.592  38.510  1.00 28.11    -0.338 N 
ATOM   3614  HN  VAL A 701      77.558  71.035  39.412  1.00  0.00     0.164 HD
ATOM   3615  CA  VAL A 701      76.278  69.648  38.398  1.00 30.18     0.159 C 
ATOM   3616  C   VAL A 701      75.336  70.090  37.247  1.00 32.57     0.251 C 
ATOM   3617  O   VAL A 701      74.870  69.284  36.443  1.00 35.15    -0.271 OA
ATOM   3618  CB  VAL A 701      75.521  69.619  39.730  1.00 31.99     0.029 C 
ATOM   3619  CG1 VAL A 701      74.164  69.035  39.550  1.00 38.86     0.002 C 
ATOM   3620  CG2 VAL A 701      76.322  68.799  40.766  1.00 33.50     0.002 C 
ATOM   3621  N   ASN A 702      75.021  71.371  37.198  1.00 30.41    -0.337 N 
ATOM   3622  HN  ASN A 702      75.356  72.011  37.918  1.00  0.00     0.164 HD
ATOM   3623  CA  ASN A 702      74.182  71.867  36.095  1.00 28.64     0.169 C 
ATOM   3624  C   ASN A 702      74.843  71.793  34.721  1.00 31.92     0.251 C 
ATOM   3625  O   ASN A 702      74.183  71.445  33.732  1.00 35.19    -0.271 OA
ATOM   3626  CB  ASN A 702      73.725  73.283  36.397  1.00 28.79     0.119 C 
ATOM   3627  CG  ASN A 702      72.573  73.719  35.542  1.00 35.57     0.230 C 
ATOM   3628  OD1 ASN A 702      71.634  72.947  35.267  1.00 32.21    -0.273 OA
ATOM   3629  ND2 ASN A 702      72.621  74.974  35.122  1.00 33.42    -0.369 N 
ATOM   3630 1HD2 ASN A 702      73.389  75.606  35.347  1.00  0.00     0.159 HD
ATOM   3631 2HD2 ASN A 702      71.837  75.271  34.540  1.00  0.00     0.159 HD
ATOM   3632  N   ALA A 703      76.154  72.003  34.644  1.00 32.42    -0.338 N 
ATOM   3633  HN  ALA A 703      76.672  72.327  35.460  1.00  0.00     0.164 HD
ATOM   3634  CA  ALA A 703      76.851  71.762  33.366  1.00 33.21     0.159 C 
ATOM   3635  C   ALA A 703      76.804  70.289  32.903  1.00 31.58     0.251 C 
ATOM   3636  O   ALA A 703      76.653  70.016  31.728  1.00 33.07    -0.271 OA
ATOM   3637  CB  ALA A 703      78.298  72.264  33.414  1.00 36.22     0.034 C 
ATOM   3638  N   ILE A 704      76.942  69.354  33.830  1.00 28.05    -0.338 N 
ATOM   3639  HN  ILE A 704      77.130  69.635  34.792  1.00  0.00     0.164 HD
ATOM   3640  CA  ILE A 704      76.833  67.929  33.516  1.00 27.50     0.159 C 
ATOM   3641  C   ILE A 704      75.434  67.589  32.972  1.00 32.11     0.251 C 
ATOM   3642  O   ILE A 704      75.284  67.042  31.864  1.00 36.84    -0.271 OA
ATOM   3643  CB  ILE A 704      77.190  67.095  34.763  1.00 24.97     0.029 C 
ATOM   3644  CG1 ILE A 704      78.691  67.164  35.021  1.00 25.92     0.002 C 
ATOM   3645  CG2 ILE A 704      76.852  65.625  34.565  1.00 28.70     0.002 C 
ATOM   3646  CD1 ILE A 704      79.122  67.086  36.552  1.00 19.97     0.000 C 
ATOM   3647  N   GLN A 705      74.406  68.120  33.630  1.00 34.00    -0.338 N 
ATOM   3648  HN  GLN A 705      74.573  68.617  34.505  1.00  0.00     0.164 HD
ATOM   3649  CA  GLN A 705      73.030  68.001  33.115  1.00 33.01     0.160 C 
ATOM   3650  C   GLN A 705      72.887  68.509  31.682  1.00 35.03     0.251 C 
ATOM   3651  O   GLN A 705      72.258  67.839  30.862  1.00 35.17    -0.271 OA
ATOM   3652  CB  GLN A 705      72.044  68.762  34.026  1.00 38.54     0.042 C 
ATOM   3653  CG  GLN A 705      70.601  68.837  33.507  1.00 38.03     0.090 C 
ATOM   3654  CD  GLN A 705      69.897  67.467  33.490  1.00 56.42     0.227 C 
ATOM   3655  OE1 GLN A 705      70.234  66.568  34.268  1.00 54.17    -0.273 OA
ATOM   3656  NE2 GLN A 705      68.948  67.293  32.553  1.00 44.52    -0.369 N 
ATOM   3657 1HE2 GLN A 705      68.670  68.035  31.911  1.00  0.00     0.159 HD
ATOM   3658 2HE2 GLN A 705      68.482  66.386  32.542  1.00  0.00     0.159 HD
ATOM   3659  N   GLN A 706      73.275  69.765  31.430  1.00 32.64    -0.338 N 
ATOM   3660  HN  GLN A 706      73.733  70.316  32.156  1.00  0.00     0.164 HD
ATOM   3661  CA  GLN A 706      73.036  70.349  30.093  1.00 37.94     0.160 C 
ATOM   3662  C   GLN A 706      73.662  69.433  29.057  1.00 33.70     0.251 C 
ATOM   3663  O   GLN A 706      73.109  69.230  28.007  1.00 43.62    -0.271 OA
ATOM   3664  CB  GLN A 706      73.649  71.746  29.921  1.00 38.66     0.042 C 
ATOM   3665  CG  GLN A 706      73.181  72.828  30.872  1.00 41.06     0.090 C 
ATOM   3666  CD  GLN A 706      71.688  72.855  31.029  1.00 59.82     0.227 C 
ATOM   3667  OE1 GLN A 706      70.943  72.956  30.052  1.00 64.29    -0.273 OA
ATOM   3668  NE2 GLN A 706      71.233  72.750  32.267  1.00 63.95    -0.369 N 
ATOM   3669 1HE2 GLN A 706      71.849  72.666  33.075  1.00  0.00     0.159 HD
ATOM   3670 2HE2 GLN A 706      70.219  72.768  32.374  1.00  0.00     0.159 HD
ATOM   3671  N   ALA A 707      74.876  68.968  29.339  1.00 35.00    -0.338 N 
ATOM   3672  HN  ALA A 707      75.285  69.194  30.246  1.00  0.00     0.164 HD
ATOM   3673  CA  ALA A 707      75.643  68.157  28.421  1.00 35.50     0.159 C 
ATOM   3674  C   ALA A 707      74.980  66.813  28.214  1.00 35.37     0.251 C 
ATOM   3675  O   ALA A 707      75.190  66.219  27.203  1.00 36.20    -0.271 OA
ATOM   3676  CB  ALA A 707      77.087  67.929  28.947  1.00 33.04     0.034 C 
ATOM   3677  N   SER A 708      74.357  66.248  29.242  1.00 36.50    -0.336 N 
ATOM   3678  HN  SER A 708      74.217  66.769  30.108  1.00  0.00     0.164 HD
ATOM   3679  CA  SER A 708      73.869  64.860  29.122  1.00 37.22     0.189 C 
ATOM   3680  C   SER A 708      72.569  64.639  29.961  1.00 41.49     0.257 C 
ATOM   3681  O   SER A 708      72.614  64.220  31.115  1.00 37.01    -0.270 OA
ATOM   3682  CB  SER A 708      75.020  63.899  29.447  1.00 34.89     0.169 C 
ATOM   3683  OG  SER A 708      74.585  62.571  29.668  1.00 43.08    -0.380 OA
ATOM   3684  HG  SER A 708      75.298  61.976  29.869  1.00  0.00     0.211 HD
ATOM   3685  N   PRO A 709      71.427  65.068  29.406  1.00 46.23    -0.312 N 
ATOM   3686  CA  PRO A 709      70.326  65.513  30.234  1.00 41.58     0.163 C 
ATOM   3687  C   PRO A 709      69.623  64.460  31.108  1.00 42.22     0.251 C 
ATOM   3688  O   PRO A 709      68.958  64.815  32.053  1.00 45.15    -0.271 OA
ATOM   3689  CB  PRO A 709      69.357  66.144  29.229  1.00 47.25     0.034 C 
ATOM   3690  CG  PRO A 709      70.207  66.633  28.166  1.00 45.59     0.027 C 
ATOM   3691  CD  PRO A 709      71.336  65.646  28.053  1.00 39.88     0.105 C 
ATOM   3692  N   SER A 710      69.832  63.176  30.939  1.00 49.66    -0.336 N 
ATOM   3693  HN  SER A 710      70.349  62.783  30.152  1.00  0.00     0.164 HD
ATOM   3694  CA  SER A 710      69.245  62.378  31.998  1.00 55.61     0.189 C 
ATOM   3695  C   SER A 710      70.265  61.593  32.819  1.00 53.45     0.253 C 
ATOM   3696  O   SER A 710      69.925  60.613  33.482  1.00 50.98    -0.270 OA
ATOM   3697  CB  SER A 710      68.137  61.500  31.443  1.00 62.54     0.169 C 
ATOM   3698  OG  SER A 710      68.676  60.672  30.439  1.00 57.78    -0.380 OA
ATOM   3699  HG  SER A 710      67.983  60.123  30.092  1.00  0.00     0.211 HD
ATOM   3700  N   ILE A 711      71.515  62.040  32.788  1.00 42.90    -0.337 N 
ATOM   3701  HN  ILE A 711      71.718  62.943  32.360  1.00  0.00     0.164 HD
ATOM   3702  CA  ILE A 711      72.594  61.258  33.356  1.00 40.49     0.159 C 
ATOM   3703  C   ILE A 711      72.481  61.119  34.892  1.00 37.98     0.251 C 
ATOM   3704  O   ILE A 711      72.811  60.071  35.436  1.00 35.47    -0.271 OA
ATOM   3705  CB  ILE A 711      73.991  61.775  32.901  1.00 41.09     0.029 C 
ATOM   3706  CG1 ILE A 711      75.062  60.718  33.148  1.00 38.46     0.002 C 
ATOM   3707  CG2 ILE A 711      74.338  63.106  33.581  1.00 29.55     0.002 C 
ATOM   3708  CD1 ILE A 711      75.172  59.689  31.998  1.00 35.88     0.000 C 
ATOM   3709  N   TRP A 712      72.003  62.165  35.569  1.00 32.29    -0.337 N 
ATOM   3710  HN  TRP A 712      71.755  63.009  35.052  1.00  0.00     0.164 HD
ATOM   3711  CA  TRP A 712      71.819  62.155  37.020  1.00 36.09     0.164 C 
ATOM   3712  C   TRP A 712      70.698  61.234  37.436  1.00 35.43     0.251 C 
ATOM   3713  O   TRP A 712      70.772  60.602  38.482  1.00 34.32    -0.271 OA
ATOM   3714  CB  TRP A 712      71.506  63.556  37.544  1.00 32.90     0.060 C 
ATOM   3715  CG  TRP A 712      72.691  64.485  37.476  1.00 35.13    -0.001 A 
ATOM   3716  CD1 TRP A 712      72.870  65.529  36.604  1.00 33.77     0.068 A 
ATOM   3717  CD2 TRP A 712      73.863  64.449  38.308  1.00 29.64     0.013 A 
ATOM   3718  NE1 TRP A 712      74.095  66.135  36.828  1.00 30.70    -0.352 N 
ATOM   3719  HE1 TRP A 712      74.472  66.925  36.305  1.00  0.00     0.166 HD
ATOM   3720  CE2 TRP A 712      74.718  65.495  37.873  1.00 29.54     0.056 A 
ATOM   3721  CE3 TRP A 712      74.260  63.651  39.397  1.00 30.47     0.001 A 
ATOM   3722  CZ2 TRP A 712      75.952  65.750  38.476  1.00 28.54     0.017 A 
ATOM   3723  CZ3 TRP A 712      75.467  63.904  40.000  1.00 27.79     0.000 A 
ATOM   3724  CH2 TRP A 712      76.299  64.970  39.556  1.00 32.48     0.002 A 
ATOM   3725  N   GLY A 713      69.644  61.202  36.627  1.00 43.95    -0.336 N 
ATOM   3726  HN  GLY A 713      69.673  61.743  35.763  1.00  0.00     0.164 HD
ATOM   3727  CA  GLY A 713      68.433  60.415  36.929  1.00 41.91     0.189 C 
ATOM   3728  C   GLY A 713      67.520  61.148  37.897  1.00 44.24     0.253 C 
ATOM   3729  O   GLY A 713      67.985  61.977  38.686  1.00 43.78    -0.270 OA
ATOM   3730  N   ASN A 714      66.233  60.803  37.876  1.00 44.05    -0.337 N 
ATOM   3731  HN  ASN A 714      65.897  60.207  37.119  1.00  0.00     0.164 HD
ATOM   3732  CA  ASN A 714      65.277  61.250  38.905  1.00 42.57     0.169 C 
ATOM   3733  C   ASN A 714      64.832  60.146  39.885  1.00 41.32     0.251 C 
ATOM   3734  O   ASN A 714      63.908  60.360  40.685  1.00 39.54    -0.271 OA
ATOM   3735  CB  ASN A 714      64.036  61.899  38.271  1.00 40.70     0.119 C 
ATOM   3736  CG  ASN A 714      63.357  62.926  39.203  1.00 46.40     0.230 C 
ATOM   3737  OD1 ASN A 714      64.022  63.658  39.939  1.00 44.79    -0.273 OA
ATOM   3738  ND2 ASN A 714      62.025  62.981  39.153  1.00 40.76    -0.369 N 
ATOM   3739 1HD2 ASN A 714      61.576  63.659  39.769  1.00  0.00     0.159 HD
ATOM   3740 2HD2 ASN A 714      61.475  62.375  38.544  1.00  0.00     0.159 HD
ATOM   3741  N   GLU A 715      65.499  58.991  39.839  1.00 33.06    -0.337 N 
ATOM   3742  HN  GLU A 715      66.171  58.837  39.087  1.00  0.00     0.164 HD
ATOM   3743  CA  GLU A 715      65.292  57.931  40.844  1.00 33.03     0.160 C 
ATOM   3744  C   GLU A 715      65.457  58.459  42.269  1.00 32.49     0.251 C 
ATOM   3745  O   GLU A 715      66.171  59.460  42.501  1.00 32.93    -0.271 OA
ATOM   3746  CB  GLU A 715      66.232  56.743  40.591  1.00 35.82     0.043 C 
ATOM   3747  CG  GLU A 715      65.919  55.985  39.273  1.00 35.35     0.100 C 
ATOM   3748  CD  GLU A 715      66.603  56.624  38.046  1.00 40.33     0.185 C 
ATOM   3749  OE1 GLU A 715      67.422  57.562  38.223  1.00 41.31    -0.647 OA
ATOM   3750  OE2 GLU A 715      66.259  56.254  36.898  1.00 43.34    -0.647 OA
ATOM   3751  N   ARG A 716      64.775  57.828  43.216  1.00 29.14    -0.338 N 
ATOM   3752  HN  ARG A 716      64.109  57.100  42.956  1.00  0.00     0.164 HD
ATOM   3753  CA  ARG A 716      64.965  58.162  44.627  1.00 34.49     0.159 C 
ATOM   3754  C   ARG A 716      65.728  57.037  45.379  1.00 32.66     0.251 C 
ATOM   3755  O   ARG A 716      65.553  55.854  45.076  1.00 36.17    -0.271 OA
ATOM   3756  CB  ARG A 716      63.603  58.441  45.281  1.00 39.79     0.034 C 
ATOM   3757  CG  ARG A 716      62.788  57.161  45.566  1.00 43.02     0.027 C 
ATOM   3758  CD  ARG A 716      61.257  57.429  45.578  1.00 57.16     0.116 C 
ATOM   3759  NE  ARG A 716      60.470  56.192  45.418  1.00 60.28    -0.212 N 
ATOM   3760  HE  ARG A 716      60.055  56.009  44.505  1.00  0.00     0.178 HD
ATOM   3761  CZ  ARG A 716      60.263  55.295  46.384  1.00 51.99     0.666 C 
ATOM   3762  NH1 ARG A 716      60.749  55.509  47.600  1.00 52.58    -0.235 N 
ATOM   3763 1HH1 ARG A 716      60.591  54.823  48.338  1.00  0.00     0.174 HD
ATOM   3764 2HH1 ARG A 716      61.283  56.359  47.782  1.00  0.00     0.174 HD
ATOM   3765  NH2 ARG A 716      59.569  54.190  46.148  1.00 57.12    -0.235 N 
ATOM   3766 1HH2 ARG A 716      59.411  53.504  46.886  1.00  0.00     0.174 HD
ATOM   3767 2HH2 ARG A 716      59.195  54.025  45.213  1.00  0.00     0.174 HD
ATOM   3768  N   PHE A 717      66.565  57.407  46.346  1.00 29.11    -0.337 N 
ATOM   3769  HN  PHE A 717      66.900  58.370  46.363  1.00  0.00     0.164 HD
ATOM   3770  CA  PHE A 717      67.023  56.486  47.385  1.00 32.56     0.164 C 
ATOM   3771  C   PHE A 717      65.831  56.044  48.258  1.00 36.29     0.251 C 
ATOM   3772  O   PHE A 717      64.976  56.852  48.563  1.00 41.79    -0.271 OA
ATOM   3773  CB  PHE A 717      68.099  57.173  48.258  1.00 31.52     0.058 C 
ATOM   3774  CG  PHE A 717      69.375  57.520  47.515  1.00 33.77    -0.020 A 
ATOM   3775  CD1 PHE A 717      70.306  56.533  47.172  1.00 29.23    -0.004 A 
ATOM   3776  CD2 PHE A 717      69.653  58.842  47.176  1.00 35.08    -0.004 A 
ATOM   3777  CE1 PHE A 717      71.500  56.859  46.533  1.00 33.86    -0.000 A 
ATOM   3778  CE2 PHE A 717      70.824  59.183  46.498  1.00 30.95    -0.000 A 
ATOM   3779  CZ  PHE A 717      71.769  58.178  46.196  1.00 37.38     0.000 A 
ATOM   3780  N   ALA A 718      65.796  54.782  48.690  1.00 34.46    -0.338 N 
ATOM   3781  HN  ALA A 718      66.524  54.139  48.379  1.00  0.00     0.164 HD
ATOM   3782  CA  ALA A 718      64.747  54.278  49.599  1.00 35.93     0.159 C 
ATOM   3783  C   ALA A 718      65.273  53.265  50.640  1.00 36.48     0.251 C 
ATOM   3784  O   ALA A 718      66.174  52.488  50.362  1.00 34.71    -0.271 OA
ATOM   3785  CB  ALA A 718      63.600  53.647  48.787  1.00 35.39     0.034 C 
ATOM   3786  N   LEU A 719      64.705  53.288  51.837  1.00 38.20    -0.338 N 
ATOM   3787  HN  LEU A 719      64.072  54.054  52.067  1.00  0.00     0.164 HD
ATOM   3788  CA  LEU A 719      64.953  52.255  52.838  1.00 36.17     0.159 C 
ATOM   3789  C   LEU A 719      64.821  50.851  52.263  1.00 37.17     0.251 C 
ATOM   3790  O   LEU A 719      63.803  50.524  51.651  1.00 43.88    -0.271 OA
ATOM   3791  CB  LEU A 719      63.989  52.429  54.021  1.00 39.05     0.032 C 
ATOM   3792  CG  LEU A 719      64.289  53.584  54.992  1.00 45.68     0.002 C 
ATOM   3793  CD1 LEU A 719      63.280  53.606  56.189  1.00 35.45     0.000 C 
ATOM   3794  CD2 LEU A 719      65.750  53.515  55.482  1.00 33.96     0.000 C 
ATOM   3795  N   ASP A 720      65.846  50.018  52.428  1.00 37.87    -0.337 N 
ATOM   3796  HN  ASP A 720      66.717  50.364  52.830  1.00  0.00     0.164 HD
ATOM   3797  CA  ASP A 720      65.738  48.612  52.040  1.00 44.14     0.170 C 
ATOM   3798  C   ASP A 720      64.729  47.862  52.919  1.00 44.23     0.255 C 
ATOM   3799  O   ASP A 720      64.665  48.107  54.123  1.00 41.61    -0.270 OA
ATOM   3800  CB  ASP A 720      67.090  47.935  52.122  1.00 40.14     0.129 C 
ATOM   3801  CG  ASP A 720      67.100  46.613  51.430  1.00 48.65     0.188 C 
ATOM   3802  OD1 ASP A 720      67.275  46.591  50.198  1.00 47.83    -0.647 OA
ATOM   3803  OD2 ASP A 720      66.920  45.586  52.116  1.00 46.31    -0.647 OA
ATOM   3804  N   PRO A 721      63.937  46.968  52.321  1.00 49.93    -0.312 N 
ATOM   3805  CA  PRO A 721      62.918  46.212  53.083  1.00 46.94     0.163 C 
ATOM   3806  C   PRO A 721      63.457  45.579  54.369  1.00 49.12     0.251 C 
ATOM   3807  O   PRO A 721      62.722  45.470  55.347  1.00 48.31    -0.271 OA
ATOM   3808  CB  PRO A 721      62.483  45.109  52.113  1.00 47.07     0.034 C 
ATOM   3809  CG  PRO A 721      62.695  45.703  50.753  1.00 48.73     0.027 C 
ATOM   3810  CD  PRO A 721      63.884  46.659  50.877  1.00 47.35     0.105 C 
ATOM   3811  N   SER A 722      64.738  45.217  54.389  1.00 48.25    -0.336 N 
ATOM   3812  HN  SER A 722      65.321  45.395  53.571  1.00  0.00     0.164 HD
ATOM   3813  CA  SER A 722      65.325  44.568  55.562  1.00 50.26     0.189 C 
ATOM   3814  C   SER A 722      65.620  45.567  56.715  1.00 46.79     0.253 C 
ATOM   3815  O   SER A 722      66.025  45.170  57.804  1.00 46.19    -0.270 OA
ATOM   3816  CB  SER A 722      66.581  43.813  55.158  1.00 40.30     0.169 C 
ATOM   3817  OG  SER A 722      67.575  44.759  54.814  1.00 50.00    -0.380 OA
ATOM   3818  HG  SER A 722      68.360  44.287  54.562  1.00  0.00     0.211 HD
ATOM   3819  N   VAL A 723      65.422  46.858  56.477  1.00 55.74    -0.337 N 
ATOM   3820  HN  VAL A 723      65.159  47.166  55.541  1.00  0.00     0.164 HD
ATOM   3821  CA  VAL A 723      65.578  47.839  57.546  1.00 52.01     0.159 C 
ATOM   3822  C   VAL A 723      64.568  47.555  58.662  1.00 52.71     0.251 C 
ATOM   3823  O   VAL A 723      63.390  47.315  58.392  1.00 51.22    -0.271 OA
ATOM   3824  CB  VAL A 723      65.369  49.284  57.010  1.00 50.39     0.029 C 
ATOM   3825  CG1 VAL A 723      65.251  50.267  58.162  1.00 46.86     0.002 C 
ATOM   3826  CG2 VAL A 723      66.473  49.667  56.024  1.00 46.13     0.002 C 
ATOM   3827  N   VAL A 724      65.000  47.642  59.915  1.00 52.07    -0.338 N 
ATOM   3828  HN  VAL A 724      65.976  47.875  60.099  1.00  0.00     0.164 HD
ATOM   3829  CA  VAL A 724      64.083  47.405  61.037  1.00 52.54     0.159 C 
ATOM   3830  C   VAL A 724      63.655  48.700  61.707  1.00 52.54     0.251 C 
ATOM   3831  O   VAL A 724      64.495  49.562  61.978  1.00 51.47    -0.271 OA
ATOM   3832  CB  VAL A 724      64.731  46.486  62.085  1.00 51.94     0.029 C 
ATOM   3833  CG1 VAL A 724      63.926  46.489  63.388  1.00 50.61     0.002 C 
ATOM   3834  CG2 VAL A 724      64.893  45.089  61.509  1.00 51.27     0.002 C 
ATOM   3835  N   LYS A 725      62.353  48.857  61.950  1.00 53.04    -0.338 N 
ATOM   3836  HN  LYS A 725      61.697  48.114  61.709  1.00  0.00     0.164 HD
ATOM   3837  CA  LYS A 725      61.865  50.092  62.562  1.00 54.64     0.159 C 
ATOM   3838  C   LYS A 725      61.621  49.912  64.039  1.00 57.06     0.251 C 
ATOM   3839  O   LYS A 725      61.101  48.886  64.463  1.00 62.05    -0.271 OA
ATOM   3840  CB  LYS A 725      60.585  50.593  61.904  1.00 57.48     0.032 C 
ATOM   3841  CG  LYS A 725      60.412  50.158  60.484  1.00 65.47     0.004 C 
ATOM   3842  CD  LYS A 725      60.508  51.336  59.544  1.00 68.97     0.032 C 
ATOM   3843  CE  LYS A 725      60.528  50.896  58.081  1.00 71.87     0.206 C 
ATOM   3844  NZ  LYS A 725      59.484  51.616  57.299  1.00 77.44    -0.064 N 
ATOM   3845  HZ1 LYS A 725      59.497  51.322  56.322  1.00  0.00     0.275 HD
ATOM   3846  HZ2 LYS A 725      59.574  52.628  57.390  1.00  0.00     0.275 HD
ATOM   3847  HZ3 LYS A 725      58.559  51.506  57.714  1.00  0.00     0.275 HD
ATOM   3848  N   SER A 726      61.925  50.939  64.821  1.00 54.70    -0.336 N 
ATOM   3849  HN  SER A 726      62.385  51.759  64.425  1.00  0.00     0.164 HD
ATOM   3850  CA  SER A 726      61.607  50.905  66.240  1.00 57.77     0.189 C 
ATOM   3851  C   SER A 726      60.940  52.199  66.667  1.00 56.21     0.253 C 
ATOM   3852  O   SER A 726      61.359  53.278  66.281  1.00 55.97    -0.270 OA
ATOM   3853  CB  SER A 726      62.880  50.688  67.064  1.00 58.15     0.169 C 
ATOM   3854  OG  SER A 726      63.453  49.423  66.806  1.00 53.80    -0.380 OA
ATOM   3855  HG  SER A 726      64.242  49.288  67.317  1.00  0.00     0.211 HD
ATOM   3856  N   GLU A 727      59.938  52.095  67.516  1.00 58.39    -0.337 N 
ATOM   3857  HN  GLU A 727      59.515  51.185  67.700  1.00  0.00     0.164 HD
ATOM   3858  CA  GLU A 727      59.440  53.280  68.187  1.00 61.15     0.160 C 
ATOM   3859  C   GLU A 727      60.277  53.561  69.434  1.00 62.98     0.251 C 
ATOM   3860  O   GLU A 727      60.246  52.796  70.410  1.00 63.19    -0.271 OA
ATOM   3861  CB  GLU A 727      57.949  53.147  68.527  1.00 63.87     0.043 C 
ATOM   3862  CG  GLU A 727      57.199  54.476  68.462  1.00 68.56     0.100 C 
ATOM   3863  CD  GLU A 727      55.849  54.451  69.167  1.00 77.59     0.185 C 
ATOM   3864  OE1 GLU A 727      55.564  53.486  69.908  1.00 88.25    -0.647 OA
ATOM   3865  OE2 GLU A 727      55.056  55.395  68.969  1.00 77.90    -0.647 OA
ATOM   3866  N   VAL A 728      61.053  54.639  69.380  1.00 60.58    -0.338 N 
ATOM   3867  HN  VAL A 728      61.068  55.201  68.529  1.00  0.00     0.164 HD
ATOM   3868  CA  VAL A 728      61.880  55.034  70.506  1.00 58.67     0.159 C 
ATOM   3869  C   VAL A 728      61.438  56.385  71.020  1.00 57.47     0.251 C 
ATOM   3870  O   VAL A 728      60.802  57.130  70.297  1.00 55.68    -0.271 OA
ATOM   3871  CB  VAL A 728      63.350  55.073  70.109  1.00 55.68     0.029 C 
ATOM   3872  CG1 VAL A 728      63.780  53.692  69.696  1.00 58.68     0.002 C 
ATOM   3873  CG2 VAL A 728      63.578  56.047  68.986  1.00 53.05     0.002 C 
ATOM   3874  N   LEU A 729      61.708  56.663  72.290  1.00 57.51    -0.338 N 
ATOM   3875  HN  LEU A 729      62.042  55.920  72.904  1.00  0.00     0.164 HD
ATOM   3876  CA  LEU A 729      61.537  58.004  72.824  1.00 56.73     0.159 C 
ATOM   3877  C   LEU A 729      62.439  58.954  72.054  1.00 56.23     0.251 C 
ATOM   3878  O   LEU A 729      63.621  58.666  71.878  1.00 54.15    -0.271 OA
ATOM   3879  CB  LEU A 729      61.923  58.036  74.306  1.00 58.49     0.032 C 
ATOM   3880  CG  LEU A 729      61.113  57.150  75.267  1.00 60.05     0.002 C 
ATOM   3881  CD1 LEU A 729      61.828  56.955  76.595  1.00 64.31     0.000 C 
ATOM   3882  CD2 LEU A 729      59.737  57.717  75.493  1.00 58.04     0.000 C 
ATOM   3883  N   LYS A 730      61.906  60.100  71.640  1.00 54.43    -0.338 N 
ATOM   3884  HN  LYS A 730      60.897  60.236  71.698  1.00  0.00     0.164 HD
ATOM   3885  CA  LYS A 730      62.750  61.171  71.101  1.00 54.23     0.159 C 
ATOM   3886  C   LYS A 730      63.934  61.459  72.028  1.00 53.01     0.251 C 
ATOM   3887  O   LYS A 730      65.061  61.669  71.575  1.00 56.20    -0.271 OA
ATOM   3888  CB  LYS A 730      61.936  62.448  70.828  1.00 56.93     0.032 C 
ATOM   3889  CG  LYS A 730      62.283  63.173  69.479  1.00 68.84     0.004 C 
ATOM   3890  CD  LYS A 730      61.169  64.169  69.050  1.00 67.20     0.032 C 
ATOM   3891  CE  LYS A 730      59.807  63.459  68.838  1.00 71.13     0.206 C 
ATOM   3892  NZ  LYS A 730      58.728  64.300  68.195  1.00 66.11    -0.064 N 
ATOM   3893  HZ1 LYS A 730      57.832  63.833  68.056  1.00  0.00     0.275 HD
ATOM   3894  HZ2 LYS A 730      59.064  64.682  67.311  1.00  0.00     0.275 HD
ATOM   3895  HZ3 LYS A 730      58.594  65.161  68.725  1.00  0.00     0.275 HD
ATOM   3896  N   SER A 731      63.698  61.407  73.329  1.00 50.63    -0.336 N 
ATOM   3897  HN  SER A 731      62.805  61.043  73.661  1.00  0.00     0.164 HD
ATOM   3898  CA  SER A 731      64.692  61.861  74.300  1.00 50.31     0.189 C 
ATOM   3899  C   SER A 731      65.885  60.926  74.460  1.00 49.88     0.254 C 
ATOM   3900  O   SER A 731      66.989  61.377  74.726  1.00 55.24    -0.270 OA
ATOM   3901  CB  SER A 731      64.030  62.019  75.648  1.00 49.32     0.169 C 
ATOM   3902  OG  SER A 731      63.301  60.852  75.906  1.00 53.34    -0.380 OA
ATOM   3903  HG  SER A 731      62.885  60.951  76.754  1.00  0.00     0.211 HD
ATOM   3904  N   THR A 732      65.666  59.621  74.353  1.00 49.92    -0.336 N 
ATOM   3905  HN  THR A 732      64.732  59.282  74.123  1.00  0.00     0.164 HD
ATOM   3906  CA  THR A 732      66.752  58.666  74.562  1.00 50.49     0.186 C 
ATOM   3907  C   THR A 732      67.183  57.927  73.296  1.00 50.34     0.253 C 
ATOM   3908  O   THR A 732      68.179  57.204  73.294  1.00 50.98    -0.270 OA
ATOM   3909  CB  THR A 732      66.379  57.617  75.621  1.00 51.10     0.140 C 
ATOM   3910  OG1 THR A 732      65.222  56.875  75.186  1.00 50.55    -0.382 OA
ATOM   3911  HG1 THR A 732      64.991  56.226  75.841  1.00  0.00     0.210 HD
ATOM   3912  CG2 THR A 732      66.104  58.291  76.955  1.00 51.57     0.034 C 
ATOM   3913  N   GLY A 733      66.377  58.028  72.249  1.00 53.08    -0.336 N 
ATOM   3914  HN  GLY A 733      65.605  58.695  72.270  1.00  0.00     0.164 HD
ATOM   3915  CA  GLY A 733      66.580  57.193  71.059  1.00 55.00     0.189 C 
ATOM   3916  C   GLY A 733      66.419  55.696  71.318  1.00 56.51     0.253 C 
ATOM   3917  O   GLY A 733      66.865  54.876  70.502  1.00 52.70    -0.270 OA
ATOM   3918  N   GLN A 734      65.855  55.345  72.476  1.00 52.51    -0.337 N 
ATOM   3919  HN  GLN A 734      65.601  56.075  73.142  1.00  0.00     0.164 HD
ATOM   3920  CA  GLN A 734      65.586  53.935  72.825  1.00 56.96     0.160 C 
ATOM   3921  C   GLN A 734      64.149  53.690  73.252  1.00 60.49     0.251 C 
ATOM   3922  O   GLN A 734      63.407  54.637  73.530  1.00 59.80    -0.271 OA
ATOM   3923  CB  GLN A 734      66.519  53.435  73.916  1.00 54.80     0.042 C 
ATOM   3924  CG  GLN A 734      67.968  53.523  73.520  1.00 53.16     0.090 C 
ATOM   3925  CD  GLN A 734      68.859  53.113  74.649  1.00 54.38     0.227 C 
ATOM   3926  OE1 GLN A 734      68.545  53.338  75.817  1.00 55.75    -0.273 OA
ATOM   3927  NE2 GLN A 734      69.969  52.497  74.320  1.00 53.44    -0.369 N 
ATOM   3928 1HE2 GLN A 734      70.577  52.217  75.090  1.00  0.00     0.159 HD
ATOM   3929 2HE2 GLN A 734      70.229  52.310  73.352  1.00  0.00     0.159 HD
ATOM   3930  N   LYS A 735      63.759  52.412  73.287  1.00 61.96    -0.338 N 
ATOM   3931  HN  LYS A 735      64.442  51.677  73.105  1.00  0.00     0.164 HD
ATOM   3932  CA  LYS A 735      62.380  52.046  73.579  1.00 64.59     0.160 C 
ATOM   3933  C   LYS A 735      62.010  52.558  74.974  1.00 64.24     0.254 C 
ATOM   3934  O   LYS A 735      62.835  52.563  75.887  1.00 65.59    -0.270 OA
ATOM   3935  CB  LYS A 735      62.163  50.527  73.482  1.00 65.01     0.032 C 
ATOM   3936  CG  LYS A 735      62.132  49.966  72.062  1.00 61.33     0.004 C 
ATOM   3937  CD  LYS A 735      60.801  49.277  71.753  1.00 67.55     0.032 C 
ATOM   3938  CE  LYS A 735      60.931  48.336  70.567  1.00 64.66     0.206 C 
ATOM   3939  NZ  LYS A 735      62.224  47.602  70.676  1.00 68.25    -0.064 N 
ATOM   3940  HZ1 LYS A 735      62.311  46.970  69.880  1.00  0.00     0.275 HD
ATOM   3941  HZ2 LYS A 735      62.324  47.120  71.569  1.00  0.00     0.275 HD
ATOM   3942  HZ3 LYS A 735      63.023  48.230  70.764  1.00  0.00     0.275 HD
ATOM   3943  N   PRO A 736      60.792  53.065  75.103  1.00 64.82    -0.312 N 
ATOM   3944  CA  PRO A 736      60.285  53.566  76.392  1.00 65.38     0.163 C 
ATOM   3945  C   PRO A 736      60.246  52.477  77.470  1.00 66.81     0.251 C 
ATOM   3946  O   PRO A 736      60.115  51.293  77.145  1.00 67.55    -0.271 OA
ATOM   3947  CB  PRO A 736      58.850  54.005  76.055  1.00 63.72     0.034 C 
ATOM   3948  CG  PRO A 736      58.822  54.145  74.564  1.00 64.72     0.027 C 
ATOM   3949  CD  PRO A 736      59.766  53.108  74.047  1.00 61.83     0.105 C 
ATOM   3950  N   GLY A 737      60.343  52.879  78.739  1.00 68.79    -0.336 N 
ATOM   3951  HN  GLY A 737      60.587  53.850  78.932  1.00  0.00     0.164 HD
ATOM   3952  CA  GLY A 737      60.111  51.975  79.858  1.00 69.47     0.189 C 
ATOM   3953  C   GLY A 737      60.763  52.462  81.137  1.00 76.27     0.253 C 
ATOM   3954  O   GLY A 737      61.033  53.657  81.294  1.00 76.00    -0.270 OA
ATOM   3955  N   LYS A 738      61.052  51.514  82.027  1.00 77.86    -0.337 N 
ATOM   3956  HN  LYS A 738      60.958  50.541  81.737  1.00  0.00     0.164 HD
ATOM   3957  CA  LYS A 738      61.497  51.784  83.396  1.00 81.18     0.159 C 
ATOM   3958  C   LYS A 738      63.015  51.920  83.449  1.00 79.50     0.251 C 
ATOM   3959  O   LYS A 738      63.735  51.000  83.074  1.00 76.88    -0.271 OA
ATOM   3960  CB  LYS A 738      61.063  50.636  84.324  1.00 83.92     0.032 C 
ATOM   3961  CG  LYS A 738      60.018  49.686  83.722  1.00 87.01     0.004 C 
ATOM   3962  CD  LYS A 738      58.639  50.390  83.608  1.00 85.76     0.032 C 
ATOM   3963  CE  LYS A 738      57.513  49.475  84.081  1.00 83.65     0.206 C 
ATOM   3964  NZ  LYS A 738      58.083  48.400  84.890  1.00 85.80    -0.064 N 
ATOM   3965  HZ1 LYS A 738      57.330  47.788  85.206  1.00  0.00     0.275 HD
ATOM   3966  HZ2 LYS A 738      58.648  48.753  85.663  1.00  0.00     0.275 HD
ATOM   3967  HZ3 LYS A 738      58.817  47.891  84.398  1.00  0.00     0.275 HD
ATOM   3968  N   VAL A 739      63.509  53.049  83.939  1.00 79.95    -0.338 N 
ATOM   3969  HN  VAL A 739      62.895  53.849  84.092  1.00  0.00     0.164 HD
ATOM   3970  CA  VAL A 739      64.929  53.148  84.260  1.00 81.15     0.159 C 
ATOM   3971  C   VAL A 739      65.137  53.551  85.706  1.00 85.56     0.251 C 
ATOM   3972  O   VAL A 739      64.392  54.379  86.241  1.00 86.14    -0.271 OA
ATOM   3973  CB  VAL A 739      65.679  54.158  83.354  1.00 85.86     0.029 C 
ATOM   3974  CG1 VAL A 739      67.144  54.326  83.822  1.00 79.74     0.002 C 
ATOM   3975  CG2 VAL A 739      65.626  53.712  81.891  1.00 81.46     0.002 C 
ATOM   3976  N   SER A 740      66.179  52.991  86.318  1.00 82.90    -0.336 N 
ATOM   3977  HN  SER A 740      66.691  52.246  85.845  1.00  0.00     0.164 HD
ATOM   3978  CA  SER A 740      66.606  53.414  87.643  1.00 87.43     0.189 C 
ATOM   3979  C   SER A 740      67.474  54.678  87.549  1.00 83.16     0.253 C 
ATOM   3980  O   SER A 740      68.541  54.664  86.929  1.00 80.77    -0.270 OA
ATOM   3981  CB  SER A 740      67.349  52.275  88.350  1.00 85.08     0.169 C 
ATOM   3982  OG  SER A 740      67.723  52.663  89.657  1.00 88.35    -0.380 OA
ATOM   3983  HG  SER A 740      68.184  51.957  90.095  1.00  0.00     0.211 HD
ATOM   3984  N   VAL A 741      66.979  55.780  88.111  1.00 83.89    -0.337 N 
ATOM   3985  HN  VAL A 741      66.054  55.746  88.540  1.00  0.00     0.164 HD
ATOM   3986  CA  VAL A 741      67.727  57.039  88.129  1.00 87.71     0.159 C 
ATOM   3987  C   VAL A 741      68.119  57.460  89.548  1.00 96.60     0.251 C 
ATOM   3988  O   VAL A 741      67.328  58.072  90.273  1.00 91.98    -0.271 OA
ATOM   3989  CB  VAL A 741      66.959  58.189  87.440  1.00 83.45     0.029 C 
ATOM   3990  CG1 VAL A 741      67.793  59.474  87.439  1.00 77.44     0.002 C 
ATOM   3991  CG2 VAL A 741      66.593  57.807  86.031  1.00 81.18     0.002 C 
ATOM   3992  N   GLU A 742      69.384  57.207  89.888  1.00107.52    -0.338 N 
ATOM   3993  HN  GLU A 742      70.044  56.961  89.150  1.00  0.00     0.164 HD
ATOM   3994  CA  GLU A 742      69.874  57.265  91.267  1.00104.58     0.160 C 
ATOM   3995  C   GLU A 742      68.884  56.652  92.236  1.00108.06     0.251 C 
ATOM   3996  O   GLU A 742      68.314  57.355  93.074  1.00105.73    -0.271 OA
ATOM   3997  CB  GLU A 742      70.164  58.703  91.697  1.00102.97     0.043 C 
ATOM   3998  CG  GLU A 742      69.624  59.726  90.747  1.00103.04     0.100 C 
ATOM   3999  CD  GLU A 742      70.713  60.624  90.220  1.00113.75     0.185 C 
ATOM   4000  OE1 GLU A 742      71.181  61.483  91.002  1.00105.86    -0.647 OA
ATOM   4001  OE2 GLU A 742      71.117  60.454  89.041  1.00123.49    -0.647 OA
ATOM   4002  N   GLY A 743      68.668  55.346  92.096  1.00103.49    -0.336 N 
ATOM   4003  HN  GLY A 743      69.059  54.859  91.290  1.00  0.00     0.164 HD
ATOM   4004  CA  GLY A 743      67.889  54.602  93.066  1.00109.78     0.189 C 
ATOM   4005  C   GLY A 743      66.393  54.689  92.846  1.00110.05     0.253 C 
ATOM   4006  O   GLY A 743      65.691  53.644  92.886  1.00126.01    -0.270 OA
ATOM   4007  N   LYS A 744      65.883  55.928  92.667  1.00108.95    -0.337 N 
ATOM   4008  HN  LYS A 744      66.466  56.751  92.823  1.00  0.00     0.164 HD
ATOM   4009  CA  LYS A 744      64.495  56.080  92.250  1.00108.22     0.159 C 
ATOM   4010  C   LYS A 744      64.322  55.564  90.829  1.00116.34     0.251 C 
ATOM   4011  O   LYS A 744      64.836  56.149  89.865  1.00118.86    -0.271 OA
ATOM   4012  CB  LYS A 744      63.999  57.526  92.382  1.00105.77     0.032 C 
ATOM   4013  CG  LYS A 744      62.471  57.643  92.377  1.00107.93     0.004 C 
ATOM   4014  CD  LYS A 744      61.968  58.918  91.678  1.00109.51     0.032 C 
ATOM   4015  CE  LYS A 744      60.440  59.051  91.799  1.00112.12     0.206 C 
ATOM   4016  NZ  LYS A 744      60.022  59.864  93.007  1.00107.90    -0.064 N 
ATOM   4017  HZ1 LYS A 744      59.009  59.952  93.087  1.00  0.00     0.275 HD
ATOM   4018  HZ2 LYS A 744      60.471  60.780  93.006  1.00  0.00     0.275 HD
ATOM   4019  HZ3 LYS A 744      60.426  59.484  93.863  1.00  0.00     0.275 HD
ATOM   4020  N   GLU A 745      63.648  54.427  90.712  1.00109.81    -0.338 N 
ATOM   4021  HN  GLU A 745      63.353  53.931  91.553  1.00  0.00     0.164 HD
ATOM   4022  CA  GLU A 745      63.323  53.876  89.409  1.00106.65     0.160 C 
ATOM   4023  C   GLU A 745      62.136  54.628  88.790  1.00100.86     0.251 C 
ATOM   4024  O   GLU A 745      61.153  54.920  89.464  1.00 98.06    -0.271 OA
ATOM   4025  CB  GLU A 745      63.058  52.378  89.533  1.00100.28     0.043 C 
ATOM   4026  CG  GLU A 745      62.539  51.716  88.276  1.00 94.41     0.100 C 
ATOM   4027  CD  GLU A 745      61.281  50.929  88.560  1.00 93.70     0.185 C 
ATOM   4028  OE1 GLU A 745      60.426  51.454  89.297  1.00 92.02    -0.647 OA
ATOM   4029  OE2 GLU A 745      61.161  49.776  88.096  1.00 89.82    -0.647 OA
ATOM   4030  N   VAL A 746      62.272  55.011  87.525  1.00104.72    -0.338 N 
ATOM   4031  HN  VAL A 746      63.067  54.674  86.982  1.00  0.00     0.164 HD
ATOM   4032  CA  VAL A 746      61.303  55.905  86.900  1.00 95.01     0.159 C 
ATOM   4033  C   VAL A 746      60.732  55.387  85.576  1.00 89.31     0.251 C 
ATOM   4034  O   VAL A 746      61.288  54.476  84.952  1.00 84.39    -0.271 OA
ATOM   4035  CB  VAL A 746      61.840  57.351  86.783  1.00 86.03     0.029 C 
ATOM   4036  CG1 VAL A 746      61.441  57.965  85.454  1.00 76.05     0.002 C 
ATOM   4037  CG2 VAL A 746      61.304  58.189  87.956  1.00 85.59     0.002 C 
ATOM   4038  N   GLU A 747      59.573  55.931  85.215  1.00 86.89    -0.338 N 
ATOM   4039  HN  GLU A 747      59.231  56.736  85.740  1.00  0.00     0.164 HD
ATOM   4040  CA  GLU A 747      58.768  55.435  84.108  1.00 87.07     0.160 C 
ATOM   4041  C   GLU A 747      58.965  56.329  82.888  1.00 87.30     0.251 C 
ATOM   4042  O   GLU A 747      58.168  57.235  82.640  1.00 96.70    -0.271 OA
ATOM   4043  CB  GLU A 747      57.287  55.437  84.507  1.00 88.11     0.043 C 
ATOM   4044  CG  GLU A 747      56.376  54.733  83.524  1.00 88.20     0.100 C 
ATOM   4045  CD  GLU A 747      56.638  53.251  83.473  1.00 89.09     0.185 C 
ATOM   4046  OE1 GLU A 747      57.575  52.817  82.767  1.00 90.99    -0.647 OA
ATOM   4047  OE2 GLU A 747      55.920  52.516  84.172  1.00109.65    -0.647 OA
ATOM   4048  N   VAL A 748      60.014  56.074  82.118  1.00 77.49    -0.338 N 
ATOM   4049  HN  VAL A 748      60.579  55.242  82.288  1.00  0.00     0.164 HD
ATOM   4050  CA  VAL A 748      60.364  56.984  81.023  1.00 76.08     0.159 C 
ATOM   4051  C   VAL A 748      59.336  56.977  79.892  1.00 69.26     0.251 C 
ATOM   4052  O   VAL A 748      59.156  55.988  79.203  1.00 73.55    -0.271 OA
ATOM   4053  CB  VAL A 748      61.768  56.707  80.465  1.00 74.02     0.029 C 
ATOM   4054  CG1 VAL A 748      62.299  57.932  79.720  1.00 72.47     0.002 C 
ATOM   4055  CG2 VAL A 748      62.713  56.299  81.593  1.00 81.31     0.002 C 
ATOM   4056  N   THR A 749      58.644  58.089  79.729  1.00 68.06    -0.336 N 
ATOM   4057  HN  THR A 749      58.917  58.922  80.250  1.00  0.00     0.164 HD
ATOM   4058  CA  THR A 749      57.504  58.162  78.829  1.00 68.33     0.186 C 
ATOM   4059  C   THR A 749      57.736  59.400  77.978  1.00 65.57     0.253 C 
ATOM   4060  O   THR A 749      58.675  60.144  78.246  1.00 60.05    -0.270 OA
ATOM   4061  CB  THR A 749      56.202  58.346  79.639  1.00 72.48     0.140 C 
ATOM   4062  OG1 THR A 749      55.137  58.630  78.733  1.00 78.74    -0.382 OA
ATOM   4063  HG1 THR A 749      55.051  57.907  78.122  1.00  0.00     0.210 HD
ATOM   4064  CG2 THR A 749      56.341  59.510  80.623  1.00 69.37     0.034 C 
ATOM   4065  N   GLY A 750      56.896  59.645  76.974  1.00 66.28    -0.336 N 
ATOM   4066  HN  GLY A 750      56.181  58.960  76.730  1.00  0.00     0.164 HD
ATOM   4067  CA  GLY A 750      56.997  60.906  76.214  1.00 66.11     0.189 C 
ATOM   4068  C   GLY A 750      56.940  60.785  74.697  1.00 64.75     0.253 C 
ATOM   4069  O   GLY A 750      56.468  59.775  74.171  1.00 71.27    -0.270 OA
ATOM   4070  N   SER A 751      57.350  61.842  73.995  1.00 59.58    -0.335 N 
ATOM   4071  HN  SER A 751      57.648  62.682  74.492  1.00  0.00     0.164 HD
ATOM   4072  CA  SER A 751      57.385  61.832  72.532  1.00 64.35     0.189 C 
ATOM   4073  C   SER A 751      58.252  60.690  72.039  1.00 62.28     0.254 C 
ATOM   4074  O   SER A 751      59.388  60.508  72.509  1.00 60.33    -0.270 OA
ATOM   4075  CB  SER A 751      57.969  63.139  71.970  1.00 67.85     0.169 C 
ATOM   4076  OG  SER A 751      57.162  64.251  72.308  1.00 79.84    -0.380 OA
ATOM   4077  HG  SER A 751      57.523  65.058  71.961  1.00  0.00     0.211 HD
ATOM   4078  N   THR A 752      57.749  59.995  71.025  1.00 61.77    -0.336 N 
ATOM   4079  HN  THR A 752      56.816  60.229  70.685  1.00  0.00     0.164 HD
ATOM   4080  CA  THR A 752      58.476  58.913  70.381  1.00 60.34     0.186 C 
ATOM   4081  C   THR A 752      58.696  59.194  68.894  1.00 61.16     0.253 C 
ATOM   4082  O   THR A 752      58.080  60.096  68.330  1.00 63.20    -0.270 OA
ATOM   4083  CB  THR A 752      57.722  57.609  70.515  1.00 60.36     0.140 C 
ATOM   4084  OG1 THR A 752      56.547  57.684  69.711  1.00 61.27    -0.382 OA
ATOM   4085  HG1 THR A 752      56.073  56.865  69.795  1.00  0.00     0.210 HD
ATOM   4086  CG2 THR A 752      57.317  57.378  71.964  1.00 58.26     0.034 C 
ATOM   4087  N   VAL A 753      59.610  58.438  68.286  1.00 60.49    -0.337 N 
ATOM   4088  HN  VAL A 753      60.118  57.747  68.838  1.00  0.00     0.164 HD
ATOM   4089  CA  VAL A 753      59.914  58.556  66.871  1.00 55.31     0.159 C 
ATOM   4090  C   VAL A 753      60.182  57.195  66.299  1.00 56.51     0.251 C 
ATOM   4091  O   VAL A 753      60.463  56.248  67.035  1.00 59.90    -0.271 OA
ATOM   4092  CB  VAL A 753      61.125  59.428  66.618  1.00 54.39     0.029 C 
ATOM   4093  CG1 VAL A 753      60.768  60.841  66.911  1.00 56.29     0.002 C 
ATOM   4094  CG2 VAL A 753      62.348  58.974  67.441  1.00 50.23     0.002 C 
ATOM   4095  N   THR A 754      60.095  57.092  64.984  1.00 51.02    -0.336 N 
ATOM   4096  HN  THR A 754      59.717  57.863  64.433  1.00  0.00     0.164 HD
ATOM   4097  CA  THR A 754      60.535  55.890  64.337  1.00 50.65     0.186 C 
ATOM   4098  C   THR A 754      62.039  55.938  64.153  1.00 49.88     0.253 C 
ATOM   4099  O   THR A 754      62.553  56.781  63.404  1.00 47.64    -0.270 OA
ATOM   4100  CB  THR A 754      59.890  55.742  62.982  1.00 52.19     0.140 C 
ATOM   4101  OG1 THR A 754      58.478  55.842  63.140  1.00 53.43    -0.382 OA
ATOM   4102  HG1 THR A 754      58.271  56.698  63.495  1.00  0.00     0.210 HD
ATOM   4103  CG2 THR A 754      60.218  54.383  62.418  1.00 54.99     0.034 C 
ATOM   4104  N   SER A 755      62.750  55.018  64.809  1.00 49.04    -0.335 N 
ATOM   4105  HN  SER A 755      62.287  54.425  65.498  1.00  0.00     0.164 HD
ATOM   4106  CA  SER A 755      64.194  54.844  64.555  1.00 47.08     0.189 C 
ATOM   4107  C   SER A 755      64.463  53.628  63.673  1.00 47.10     0.254 C 
ATOM   4108  O   SER A 755      63.883  52.544  63.879  1.00 49.47    -0.270 OA
ATOM   4109  CB  SER A 755      64.998  54.756  65.849  1.00 46.31     0.169 C 
ATOM   4110  OG  SER A 755      66.364  54.965  65.580  1.00 47.81    -0.380 OA
ATOM   4111  HG  SER A 755      66.865  54.910  66.386  1.00  0.00     0.211 HD
ATOM   4112  N   TYR A 756      65.326  53.829  62.682  1.00 45.34    -0.337 N 
ATOM   4113  HN  TYR A 756      65.766  54.746  62.601  1.00  0.00     0.164 HD
ATOM   4114  CA  TYR A 756      65.675  52.803  61.705  1.00 45.81     0.164 C 
ATOM   4115  C   TYR A 756      66.963  52.116  62.116  1.00 44.58     0.251 C 
ATOM   4116  O   TYR A 756      67.985  52.786  62.262  1.00 42.21    -0.271 OA
ATOM   4117  CB  TYR A 756      65.895  53.443  60.337  1.00 45.97     0.058 C 
ATOM   4118  CG  TYR A 756      64.691  54.207  59.834  1.00 49.33    -0.020 A 
ATOM   4119  CD1 TYR A 756      63.413  53.648  59.909  1.00 48.49    -0.002 A 
ATOM   4120  CD2 TYR A 756      64.825  55.496  59.320  1.00 51.04    -0.002 A 
ATOM   4121  CE1 TYR A 756      62.322  54.335  59.503  1.00 49.63     0.024 A 
ATOM   4122  CE2 TYR A 756      63.727  56.189  58.883  1.00 53.08     0.024 A 
ATOM   4123  CZ  TYR A 756      62.475  55.608  59.002  1.00 53.39     0.089 A 
ATOM   4124  OH  TYR A 756      61.362  56.277  58.571  1.00 57.25    -0.359 OA
ATOM   4125  HH  TYR A 756      60.503  55.879  58.653  1.00  0.00     0.218 HD
ATOM   4126  N   TRP A 757      66.906  50.788  62.267  1.00 44.06    -0.337 N 
ATOM   4127  HN  TRP A 757      66.009  50.318  62.143  1.00  0.00     0.164 HD
ATOM   4128  CA  TRP A 757      68.075  49.990  62.601  1.00 44.91     0.164 C 
ATOM   4129  C   TRP A 757      68.441  48.951  61.530  1.00 46.09     0.251 C 
ATOM   4130  O   TRP A 757      67.609  48.598  60.691  1.00 48.66    -0.271 OA
ATOM   4131  CB  TRP A 757      67.884  49.322  63.959  1.00 47.69     0.060 C 
ATOM   4132  CG  TRP A 757      67.888  50.266  65.127  1.00 47.61    -0.001 A 
ATOM   4133  CD1 TRP A 757      66.946  51.215  65.430  1.00 48.63     0.068 A 
ATOM   4134  CD2 TRP A 757      68.866  50.320  66.174  1.00 50.22     0.013 A 
ATOM   4135  NE1 TRP A 757      67.284  51.861  66.600  1.00 49.58    -0.352 N 
ATOM   4136  HE1 TRP A 757      66.758  52.621  67.031  1.00  0.00     0.166 HD
ATOM   4137  CE2 TRP A 757      68.444  51.314  67.091  1.00 51.67     0.056 A 
ATOM   4138  CE3 TRP A 757      70.040  49.593  66.450  1.00 50.26     0.001 A 
ATOM   4139  CZ2 TRP A 757      69.175  51.620  68.258  1.00 51.94     0.017 A 
ATOM   4140  CZ3 TRP A 757      70.756  49.891  67.609  1.00 49.99     0.000 A 
ATOM   4141  CH2 TRP A 757      70.331  50.906  68.488  1.00 51.63     0.002 A 
ATOM   4142  N   ALA A 758      69.699  48.500  61.546  1.00 45.31    -0.338 N 
ATOM   4143  HN  ALA A 758      70.336  48.865  62.254  1.00  0.00     0.164 HD
ATOM   4144  CA  ALA A 758      70.211  47.499  60.590  1.00 44.74     0.159 C 
ATOM   4145  C   ALA A 758      70.644  46.228  61.321  1.00 46.45     0.251 C 
ATOM   4146  O   ALA A 758      71.601  45.577  60.932  1.00 47.08    -0.271 OA
ATOM   4147  CB  ALA A 758      71.377  48.073  59.780  1.00 43.84     0.034 C 
ATOM   4148  N   ASN A 759      69.958  45.901  62.406  1.00 46.15    -0.337 N 
ATOM   4149  HN  ASN A 759      69.236  46.533  62.753  1.00  0.00     0.164 HD
ATOM   4150  CA  ASN A 759      70.215  44.666  63.105  1.00 50.27     0.169 C 
ATOM   4151  C   ASN A 759      68.964  43.780  62.985  1.00 53.11     0.251 C 
ATOM   4152  O   ASN A 759      68.206  43.923  62.030  1.00 56.51    -0.271 OA
ATOM   4153  CB  ASN A 759      70.556  44.968  64.568  1.00 48.95     0.119 C 
ATOM   4154  CG  ASN A 759      69.420  45.668  65.305  1.00 49.44     0.230 C 
ATOM   4155  OD1 ASN A 759      68.431  46.105  64.706  1.00 50.54    -0.273 OA
ATOM   4156  ND2 ASN A 759      69.532  45.727  66.615  1.00 48.50    -0.369 N 
ATOM   4157 1HD2 ASN A 759      68.772  46.195  67.108  1.00  0.00     0.159 HD
ATOM   4158 2HD2 ASN A 759      70.348  45.366  67.109  1.00  0.00     0.159 HD
ATOM   4159  N   LYS A 760      68.730  42.899  63.952  1.00 56.08    -0.338 N 
ATOM   4160  HN  LYS A 760      69.394  42.821  64.722  1.00  0.00     0.164 HD
ATOM   4161  CA  LYS A 760      67.534  42.027  63.945  1.00 60.45     0.159 C 
ATOM   4162  C   LYS A 760      66.420  42.594  64.812  1.00 59.98     0.251 C 
ATOM   4163  O   LYS A 760      65.289  42.770  64.357  1.00 56.26    -0.271 OA
ATOM   4164  CB  LYS A 760      67.869  40.608  64.441  1.00 64.36     0.032 C 
ATOM   4165  CG  LYS A 760      68.548  39.719  63.414  1.00 75.36     0.004 C 
ATOM   4166  CD  LYS A 760      68.097  40.067  61.996  1.00 82.53     0.032 C 
ATOM   4167  CE  LYS A 760      69.229  39.904  60.993  1.00 91.40     0.206 C 
ATOM   4168  NZ  LYS A 760      69.408  38.473  60.609  1.00 86.63    -0.064 N 
ATOM   4169  HZ1 LYS A 760      70.167  38.364  59.936  1.00  0.00     0.275 HD
ATOM   4170  HZ2 LYS A 760      68.539  38.066  60.263  1.00  0.00     0.275 HD
ATOM   4171  HZ3 LYS A 760      69.544  37.879  61.427  1.00  0.00     0.275 HD
ATOM   4172  N   SER A 761      66.763  42.877  66.066  1.00 62.96    -0.336 N 
ATOM   4173  HN  SER A 761      67.749  42.826  66.323  1.00  0.00     0.164 HD
ATOM   4174  CA  SER A 761      65.794  43.258  67.094  1.00 65.61     0.189 C 
ATOM   4175  C   SER A 761      65.372  44.748  67.108  1.00 66.46     0.254 C 
ATOM   4176  O   SER A 761      64.474  45.117  67.866  1.00 73.93    -0.270 OA
ATOM   4177  CB  SER A 761      66.317  42.846  68.479  1.00 68.47     0.169 C 
ATOM   4178  OG  SER A 761      67.562  43.480  68.746  1.00 76.14    -0.380 OA
ATOM   4179  HG  SER A 761      67.885  43.225  69.602  1.00  0.00     0.211 HD
ATOM   4180  N   GLY A 762      65.985  45.594  66.272  1.00 60.86    -0.336 N 
ATOM   4181  HN  GLY A 762      66.623  45.227  65.566  1.00  0.00     0.164 HD
ATOM   4182  CA  GLY A 762      65.755  47.038  66.353  1.00 55.17     0.189 C 
ATOM   4183  C   GLY A 762      66.464  47.610  67.564  1.00 56.24     0.253 C 
ATOM   4184  O   GLY A 762      67.537  47.124  67.934  1.00 58.28    -0.270 OA
ATOM   4185  N   ALA A 763      65.837  48.580  68.231  1.00 53.74    -0.337 N 
ATOM   4186  HN  ALA A 763      64.869  48.793  67.989  1.00  0.00     0.164 HD
ATOM   4187  CA  ALA A 763      66.484  49.357  69.302  1.00 52.97     0.160 C 
ATOM   4188  C   ALA A 763      66.223  48.698  70.640  1.00 54.25     0.254 C 
ATOM   4189  O   ALA A 763      65.168  48.085  70.811  1.00 57.88    -0.270 OA
ATOM   4190  CB  ALA A 763      65.919  50.744  69.321  1.00 53.79     0.034 C 
ATOM   4191  N   PRO A 764      67.119  48.869  71.611  1.00 52.93    -0.312 N 
ATOM   4192  CA  PRO A 764      66.882  48.296  72.953  1.00 55.60     0.163 C 
ATOM   4193  C   PRO A 764      65.875  49.104  73.753  1.00 54.83     0.251 C 
ATOM   4194  O   PRO A 764      65.548  50.233  73.371  1.00 56.14    -0.271 OA
ATOM   4195  CB  PRO A 764      68.247  48.427  73.631  1.00 55.32     0.034 C 
ATOM   4196  CG  PRO A 764      68.848  49.626  72.966  1.00 53.58     0.027 C 
ATOM   4197  CD  PRO A 764      68.458  49.470  71.519  1.00 53.61     0.105 C 
ATOM   4198  N   ALA A 765      65.485  48.585  74.913  1.00 56.62    -0.338 N 
ATOM   4199  HN  ALA A 765      65.664  47.600  75.109  1.00  0.00     0.164 HD
ATOM   4200  CA  ALA A 765      64.804  49.405  75.909  1.00 58.16     0.159 C 
ATOM   4201  C   ALA A 765      65.757  50.484  76.424  1.00 58.08     0.251 C 
ATOM   4202  O   ALA A 765      66.988  50.384  76.288  1.00 55.32    -0.271 OA
ATOM   4203  CB  ALA A 765      64.242  48.558  77.050  1.00 57.16     0.034 C 
ATOM   4204  N   THR A 766      65.177  51.567  76.928  1.00 60.32    -0.336 N 
ATOM   4205  HN  THR A 766      64.162  51.594  77.020  1.00  0.00     0.164 HD
ATOM   4206  CA  THR A 766      65.964  52.716  77.352  1.00 60.43     0.186 C 
ATOM   4207  C   THR A 766      66.704  52.294  78.607  1.00 63.55     0.253 C 
ATOM   4208  O   THR A 766      66.107  51.713  79.511  1.00 63.38    -0.270 OA
ATOM   4209  CB  THR A 766      65.045  53.904  77.678  1.00 62.22     0.140 C 
ATOM   4210  OG1 THR A 766      64.482  54.418  76.464  1.00 65.60    -0.382 OA
ATOM   4211  HG1 THR A 766      63.914  55.152  76.666  1.00  0.00     0.210 HD
ATOM   4212  CG2 THR A 766      65.814  55.005  78.397  1.00 63.11     0.034 C 
ATOM   4213  N   SER A 767      68.006  52.504  78.660  1.00 61.07    -0.335 N 
ATOM   4214  HN  SER A 767      68.524  52.794  77.831  1.00  0.00     0.164 HD
ATOM   4215  CA  SER A 767      68.679  52.312  79.928  1.00 64.18     0.189 C 
ATOM   4216  C   SER A 767      69.421  53.593  80.289  1.00 65.42     0.254 C 
ATOM   4217  O   SER A 767      69.419  54.554  79.517  1.00 60.54    -0.270 OA
ATOM   4218  CB  SER A 767      69.610  51.106  79.874  1.00 64.80     0.169 C 
ATOM   4219  OG  SER A 767      70.748  51.412  79.091  1.00 68.81    -0.380 OA
ATOM   4220  HG  SER A 767      71.328  50.660  79.057  1.00  0.00     0.211 HD
ATOM   4221  N   TYR A 768      70.012  53.616  81.480  1.00 65.86    -0.337 N 
ATOM   4222  HN  TYR A 768      70.089  52.750  82.013  1.00  0.00     0.164 HD
ATOM   4223  CA  TYR A 768      70.551  54.842  82.041  1.00 64.94     0.164 C 
ATOM   4224  C   TYR A 768      71.621  55.395  81.106  1.00 66.73     0.251 C 
ATOM   4225  O   TYR A 768      71.540  56.545  80.685  1.00 64.42    -0.271 OA
ATOM   4226  CB  TYR A 768      71.094  54.615  83.461  1.00 64.60     0.058 C 
ATOM   4227  CG  TYR A 768      71.570  55.887  84.123  1.00 65.53    -0.020 A 
ATOM   4228  CD1 TYR A 768      70.666  56.817  84.621  1.00 65.62    -0.002 A 
ATOM   4229  CD2 TYR A 768      72.928  56.180  84.217  1.00 65.57    -0.002 A 
ATOM   4230  CE1 TYR A 768      71.108  58.017  85.192  1.00 67.05     0.024 A 
ATOM   4231  CE2 TYR A 768      73.378  57.360  84.806  1.00 66.06     0.024 A 
ATOM   4232  CZ  TYR A 768      72.466  58.281  85.285  1.00 66.00     0.089 A 
ATOM   4233  OH  TYR A 768      72.914  59.451  85.858  1.00 63.73    -0.359 OA
ATOM   4234  HH  TYR A 768      72.287  60.084  86.187  1.00  0.00     0.218 HD
ATOM   4235  N   ARG A 769      72.565  54.554  80.692  1.00 67.04    -0.338 N 
ATOM   4236  HN  ARG A 769      72.599  53.604  81.062  1.00  0.00     0.164 HD
ATOM   4237  CA  ARG A 769      73.552  54.989  79.708  1.00 60.47     0.159 C 
ATOM   4238  C   ARG A 769      72.954  54.845  78.306  1.00 57.97     0.251 C 
ATOM   4239  O   ARG A 769      73.289  53.917  77.572  1.00 55.29    -0.271 OA
ATOM   4240  CB  ARG A 769      74.867  54.194  79.831  1.00 63.50     0.034 C 
ATOM   4241  CG  ARG A 769      75.544  54.192  81.215  1.00 68.20     0.027 C 
ATOM   4242  CD  ARG A 769      75.929  55.606  81.600  1.00 71.22     0.116 C 
ATOM   4243  NE  ARG A 769      77.314  55.801  82.046  1.00 71.94    -0.212 N 
ATOM   4244  HE  ARG A 769      77.524  55.607  83.025  1.00  0.00     0.178 HD
ATOM   4245  CZ  ARG A 769      78.323  56.213  81.270  1.00 72.99     0.666 C 
ATOM   4246  NH1 ARG A 769      78.173  56.295  79.949  1.00 77.80    -0.235 N 
ATOM   4247 1HH1 ARG A 769      78.942  56.609  79.357  1.00  0.00     0.174 HD
ATOM   4248 2HH1 ARG A 769      77.260  56.092  79.543  1.00  0.00     0.174 HD
ATOM   4249  NH2 ARG A 769      79.517  56.479  81.801  1.00 65.52    -0.235 N 
ATOM   4250 1HH2 ARG A 769      80.286  56.793  81.209  1.00  0.00     0.174 HD
ATOM   4251 2HH2 ARG A 769      79.632  56.416  82.813  1.00  0.00     0.174 HD
ATOM   4252  N   PHE A 770      72.083  55.773  77.925  1.00 53.54    -0.337 N 
ATOM   4253  HN  PHE A 770      71.984  56.624  78.479  1.00  0.00     0.164 HD
ATOM   4254  CA  PHE A 770      71.269  55.598  76.734  1.00 50.65     0.164 C 
ATOM   4255  C   PHE A 770      71.953  56.091  75.462  1.00 48.31     0.251 C 
ATOM   4256  O   PHE A 770      71.521  55.752  74.386  1.00 47.20    -0.271 OA
ATOM   4257  CB  PHE A 770      69.883  56.263  76.896  1.00 52.28     0.058 C 
ATOM   4258  CG  PHE A 770      69.933  57.773  77.115  1.00 53.00    -0.020 A 
ATOM   4259  CD1 PHE A 770      70.046  58.648  76.045  1.00 50.12    -0.004 A 
ATOM   4260  CD2 PHE A 770      69.888  58.312  78.404  1.00 54.39    -0.004 A 
ATOM   4261  CE1 PHE A 770      70.127  60.037  76.257  1.00 49.45    -0.000 A 
ATOM   4262  CE2 PHE A 770      69.961  59.700  78.618  1.00 52.36    -0.000 A 
ATOM   4263  CZ  PHE A 770      70.051  60.558  77.542  1.00 49.63     0.000 A 
ATOM   4264  N   ALA A 771      73.002  56.898  75.584  1.00 47.08    -0.338 N 
ATOM   4265  HN  ALA A 771      73.429  57.029  76.501  1.00  0.00     0.164 HD
ATOM   4266  CA  ALA A 771      73.551  57.596  74.435  1.00 47.37     0.159 C 
ATOM   4267  C   ALA A 771      74.915  57.021  74.081  1.00 46.71     0.251 C 
ATOM   4268  O   ALA A 771      75.501  56.339  74.877  1.00 49.20    -0.271 OA
ATOM   4269  CB  ALA A 771      73.672  59.074  74.727  1.00 46.17     0.034 C 
ATOM   4270  N   ILE A 772      75.438  57.359  72.915  1.00 46.49    -0.338 N 
ATOM   4271  HN  ILE A 772      74.855  57.832  72.225  1.00  0.00     0.164 HD
ATOM   4272  CA  ILE A 772      76.816  57.073  72.598  1.00 44.97     0.159 C 
ATOM   4273  C   ILE A 772      77.680  58.126  73.284  1.00 45.56     0.251 C 
ATOM   4274  O   ILE A 772      77.653  59.311  72.915  1.00 45.17    -0.271 OA
ATOM   4275  CB  ILE A 772      77.079  57.129  71.079  1.00 43.70     0.029 C 
ATOM   4276  CG1 ILE A 772      76.387  56.016  70.274  1.00 43.68     0.002 C 
ATOM   4277  CG2 ILE A 772      78.568  56.947  70.805  1.00 45.19     0.002 C 
ATOM   4278  CD1 ILE A 772      75.286  55.343  70.899  1.00 42.55     0.000 C 
ATOM   4279  N   GLY A 773      78.462  57.693  74.265  1.00 46.01    -0.336 N 
ATOM   4280  HN  GLY A 773      78.440  56.704  74.515  1.00  0.00     0.164 HD
ATOM   4281  CA  GLY A 773      79.350  58.585  74.995  1.00 48.02     0.189 C 
ATOM   4282  C   GLY A 773      78.709  59.224  76.219  1.00 48.91     0.253 C 
ATOM   4283  O   GLY A 773      77.562  58.936  76.549  1.00 48.46    -0.270 OA
ATOM   4284  N   GLY A 774      79.459  60.093  76.893  1.00 51.17    -0.336 N 
ATOM   4285  HN  GLY A 774      80.414  60.270  76.582  1.00  0.00     0.164 HD
ATOM   4286  CA  GLY A 774      78.951  60.800  78.067  1.00 51.92     0.189 C 
ATOM   4287  C   GLY A 774      79.581  60.327  79.352  1.00 55.43     0.253 C 
ATOM   4288  O   GLY A 774      79.676  59.123  79.598  1.00 58.78    -0.270 OA
ATOM   4289  N   SER A 775      79.996  61.275  80.190  1.00 55.49    -0.335 N 
ATOM   4290  HN  SER A 775      80.011  62.244  79.872  1.00  0.00     0.164 HD
ATOM   4291  CA  SER A 775      80.427  60.973  81.541  1.00 55.18     0.189 C 
ATOM   4292  C   SER A 775      79.258  60.692  82.484  1.00 56.92     0.254 C 
ATOM   4293  O   SER A 775      78.098  60.664  82.080  1.00 56.74    -0.270 OA
ATOM   4294  CB  SER A 775      81.232  62.141  82.083  1.00 54.93     0.169 C 
ATOM   4295  OG  SER A 775      80.378  63.244  82.266  1.00 53.19    -0.380 OA
ATOM   4296  HG  SER A 775      80.882  63.975  82.605  1.00  0.00     0.211 HD
ATOM   4297  N   ASP A 776      79.566  60.521  83.766  1.00 58.96    -0.337 N 
ATOM   4298  HN  ASP A 776      80.539  60.405  84.049  1.00  0.00     0.164 HD
ATOM   4299  CA  ASP A 776      78.506  60.501  84.764  1.00 60.38     0.170 C 
ATOM   4300  C   ASP A 776      77.895  61.883  84.979  1.00 59.48     0.251 C 
ATOM   4301  O   ASP A 776      76.674  62.018  85.038  1.00 57.11    -0.271 OA
ATOM   4302  CB  ASP A 776      78.990  59.873  86.062  1.00 62.86     0.129 C 
ATOM   4303  CG  ASP A 776      79.537  58.476  85.852  1.00 64.11     0.188 C 
ATOM   4304  OD1 ASP A 776      79.634  58.014  84.693  1.00 64.19    -0.647 OA
ATOM   4305  OD2 ASP A 776      79.878  57.833  86.843  1.00 66.75    -0.647 OA
ATOM   4306  N   ALA A 777      78.739  62.912  85.021  1.00 59.90    -0.338 N 
ATOM   4307  HN  ALA A 777      79.741  62.748  84.918  1.00  0.00     0.164 HD
ATOM   4308  CA  ALA A 777      78.249  64.261  85.211  1.00 59.77     0.159 C 
ATOM   4309  C   ALA A 777      77.285  64.622  84.105  1.00 58.40     0.251 C 
ATOM   4310  O   ALA A 777      76.240  65.213  84.367  1.00 59.72    -0.271 OA
ATOM   4311  CB  ALA A 777      79.387  65.253  85.294  1.00 59.11     0.034 C 
ATOM   4312  N   ASP A 778      77.598  64.220  82.873  1.00 58.78    -0.337 N 
ATOM   4313  HN  ASP A 778      78.464  63.703  82.720  1.00  0.00     0.164 HD
ATOM   4314  CA  ASP A 778      76.720  64.508  81.734  1.00 54.72     0.170 C 
ATOM   4315  C   ASP A 778      75.381  63.781  81.873  1.00 55.06     0.252 C 
ATOM   4316  O   ASP A 778      74.321  64.336  81.550  1.00 54.07    -0.271 OA
ATOM   4317  CB  ASP A 778      77.361  64.093  80.400  1.00 53.77     0.129 C 
ATOM   4318  CG  ASP A 778      78.693  64.773  80.132  1.00 54.50     0.188 C 
ATOM   4319  OD1 ASP A 778      78.817  66.002  80.311  1.00 54.57    -0.647 OA
ATOM   4320  OD2 ASP A 778      79.591  64.085  79.610  1.00 55.44    -0.647 OA
ATOM   4321  N   TYR A 779      75.441  62.506  82.248  1.00 54.87    -0.337 N 
ATOM   4322  HN  TYR A 779      76.350  62.083  82.434  1.00  0.00     0.164 HD
ATOM   4323  CA  TYR A 779      74.232  61.697  82.399  1.00 57.10     0.164 C 
ATOM   4324  C   TYR A 779      73.322  62.200  83.516  1.00 59.79     0.251 C 
ATOM   4325  O   TYR A 779      72.098  62.223  83.357  1.00 58.41    -0.271 OA
ATOM   4326  CB  TYR A 779      74.587  60.222  82.629  1.00 56.34     0.058 C 
ATOM   4327  CG  TYR A 779      74.729  59.465  81.336  1.00 52.54    -0.020 A 
ATOM   4328  CD1 TYR A 779      73.632  59.249  80.520  1.00 51.22    -0.002 A 
ATOM   4329  CD2 TYR A 779      75.965  59.034  80.902  1.00 51.94    -0.002 A 
ATOM   4330  CE1 TYR A 779      73.765  58.615  79.294  1.00 51.43     0.024 A 
ATOM   4331  CE2 TYR A 779      76.113  58.394  79.690  1.00 51.72     0.024 A 
ATOM   4332  CZ  TYR A 779      75.016  58.178  78.888  1.00 51.18     0.089 A 
ATOM   4333  OH  TYR A 779      75.166  57.520  77.687  1.00 50.82    -0.359 OA
ATOM   4334  HH  TYR A 779      74.409  57.371  77.133  1.00  0.00     0.218 HD
ATOM   4335  N   GLN A 780      73.927  62.560  84.654  1.00 66.13    -0.338 N 
ATOM   4336  HN  GLN A 780      74.913  62.331  84.776  1.00  0.00     0.164 HD
ATOM   4337  CA  GLN A 780      73.230  63.272  85.737  1.00 68.50     0.160 C 
ATOM   4338  C   GLN A 780      72.458  64.400  85.094  1.00 68.24     0.251 C 
ATOM   4339  O   GLN A 780      71.221  64.405  85.066  1.00 66.40    -0.271 OA
ATOM   4340  CB  GLN A 780      74.229  63.876  86.738  1.00 72.93     0.042 C 
ATOM   4341  CG  GLN A 780      74.322  63.137  88.081  1.00 82.40     0.090 C 
ATOM   4342  CD  GLN A 780      75.689  63.277  88.752  1.00 86.69     0.227 C 
ATOM   4343  OE1 GLN A 780      76.107  64.380  89.111  1.00 86.80    -0.273 OA
ATOM   4344  NE2 GLN A 780      76.391  62.153  88.920  1.00 84.95    -0.369 N 
ATOM   4345 1HE2 GLN A 780      76.045  61.241  88.623  1.00  0.00     0.159 HD
ATOM   4346 2HE2 GLN A 780      77.303  62.246  89.368  1.00  0.00     0.159 HD
ATOM   4347  N   ASN A 781      73.211  65.291  84.465  1.00 62.71    -0.337 N 
ATOM   4348  HN  ASN A 781      74.216  65.134  84.390  1.00  0.00     0.164 HD
ATOM   4349  CA  ASN A 781      72.637  66.471  83.888  1.00 60.58     0.169 C 
ATOM   4350  C   ASN A 781      71.522  66.157  82.876  1.00 61.35     0.251 C 
ATOM   4351  O   ASN A 781      70.478  66.806  82.873  1.00 62.84    -0.271 OA
ATOM   4352  CB  ASN A 781      73.740  67.322  83.263  1.00 58.22     0.119 C 
ATOM   4353  CG  ASN A 781      73.199  68.391  82.364  1.00 55.99     0.230 C 
ATOM   4354  OD1 ASN A 781      72.713  68.109  81.272  1.00 54.42    -0.273 OA
ATOM   4355  ND2 ASN A 781      73.295  69.639  82.803  1.00 56.96    -0.369 N 
ATOM   4356 1HD2 ASN A 781      72.927  70.367  82.191  1.00  0.00     0.159 HD
ATOM   4357 2HD2 ASN A 781      73.699  69.873  83.710  1.00  0.00     0.159 HD
ATOM   4358  N   ALA A 782      71.735  65.160  82.025  1.00 59.32    -0.338 N 
ATOM   4359  HN  ALA A 782      72.556  64.564  82.136  1.00  0.00     0.164 HD
ATOM   4360  CA  ALA A 782      70.803  64.913  80.934  1.00 58.72     0.159 C 
ATOM   4361  C   ALA A 782      69.515  64.333  81.489  1.00 58.28     0.251 C 
ATOM   4362  O   ALA A 782      68.407  64.668  81.061  1.00 56.08    -0.271 OA
ATOM   4363  CB  ALA A 782      71.416  63.964  79.925  1.00 59.27     0.034 C 
ATOM   4364  N   TRP A 783      69.683  63.446  82.449  1.00 59.79    -0.337 N 
ATOM   4365  HN  TRP A 783      70.627  63.242  82.777  1.00  0.00     0.164 HD
ATOM   4366  CA  TRP A 783      68.562  62.752  83.051  1.00 65.59     0.164 C 
ATOM   4367  C   TRP A 783      67.665  63.698  83.845  1.00 67.74     0.251 C 
ATOM   4368  O   TRP A 783      66.441  63.563  83.842  1.00 67.03    -0.271 OA
ATOM   4369  CB  TRP A 783      69.072  61.618  83.943  1.00 67.04     0.060 C 
ATOM   4370  CG  TRP A 783      69.122  60.343  83.202  1.00 65.70    -0.001 A 
ATOM   4371  CD1 TRP A 783      70.235  59.640  82.839  1.00 63.41     0.068 A 
ATOM   4372  CD2 TRP A 783      68.002  59.634  82.631  1.00 68.13     0.013 A 
ATOM   4373  NE1 TRP A 783      69.879  58.530  82.093  1.00 64.59    -0.352 N 
ATOM   4374  HE1 TRP A 783      70.520  57.855  81.675  1.00  0.00     0.166 HD
ATOM   4375  CE2 TRP A 783      68.512  58.500  82.016  1.00 67.26     0.056 A 
ATOM   4376  CE3 TRP A 783      66.618  59.868  82.619  1.00 68.40     0.001 A 
ATOM   4377  CZ2 TRP A 783      67.681  57.584  81.426  1.00 70.88     0.017 A 
ATOM   4378  CZ3 TRP A 783      65.794  58.971  81.993  1.00 69.08     0.000 A 
ATOM   4379  CH2 TRP A 783      66.325  57.824  81.478  1.00 69.25     0.002 A 
ATOM   4380  N   SER A 784      68.302  64.637  84.537  1.00 68.74    -0.336 N 
ATOM   4381  HN  SER A 784      69.305  64.532  84.691  1.00  0.00     0.164 HD
ATOM   4382  CA  SER A 784      67.638  65.801  85.082  1.00 68.08     0.189 C 
ATOM   4383  C   SER A 784      66.617  66.396  84.103  1.00 64.22     0.254 C 
ATOM   4384  O   SER A 784      65.439  66.470  84.420  1.00 63.52    -0.270 OA
ATOM   4385  CB  SER A 784      68.683  66.828  85.522  1.00 70.26     0.169 C 
ATOM   4386  OG  SER A 784      68.106  68.096  85.731  1.00 74.66    -0.380 OA
ATOM   4387  HG  SER A 784      68.755  68.734  86.004  1.00  0.00     0.211 HD
ATOM   4388  N   SER A 785      67.030  66.739  82.889  1.00 61.99    -0.335 N 
ATOM   4389  HN  SER A 785      68.004  66.598  82.623  1.00  0.00     0.164 HD
ATOM   4390  CA  SER A 785      66.085  67.320  81.932  1.00 60.95     0.189 C 
ATOM   4391  C   SER A 785      64.963  66.383  81.528  1.00 62.15     0.253 C 
ATOM   4392  O   SER A 785      63.807  66.786  81.472  1.00 65.13    -0.270 OA
ATOM   4393  CB  SER A 785      66.794  67.851  80.697  1.00 57.09     0.169 C 
ATOM   4394  OG  SER A 785      67.727  68.811  81.120  1.00 60.00    -0.380 OA
ATOM   4395  HG  SER A 785      68.170  69.143  80.348  1.00  0.00     0.211 HD
ATOM   4396  N   ILE A 786      65.302  65.138  81.225  1.00 64.65    -0.337 N 
ATOM   4397  HN  ILE A 786      66.283  64.859  81.252  1.00  0.00     0.164 HD
ATOM   4398  CA  ILE A 786      64.289  64.171  80.856  1.00 65.02     0.159 C 
ATOM   4399  C   ILE A 786      63.316  64.018  82.019  1.00 72.51     0.251 C 
ATOM   4400  O   ILE A 786      62.110  63.966  81.804  1.00 80.60    -0.271 OA
ATOM   4401  CB  ILE A 786      64.911  62.821  80.478  1.00 63.85     0.029 C 
ATOM   4402  CG1 ILE A 786      66.044  63.033  79.477  1.00 63.50     0.002 C 
ATOM   4403  CG2 ILE A 786      63.854  61.885  79.901  1.00 63.87     0.002 C 
ATOM   4404  CD1 ILE A 786      66.674  61.762  79.011  1.00 64.86     0.000 C 
ATOM   4405  N   VAL A 787      63.849  64.048  83.244  1.00 73.64    -0.338 N 
ATOM   4406  HN  VAL A 787      64.864  64.113  83.325  1.00  0.00     0.164 HD
ATOM   4407  CA  VAL A 787      63.057  63.993  84.482  1.00 73.78     0.159 C 
ATOM   4408  C   VAL A 787      61.952  65.071  84.630  1.00 72.24     0.251 C 
ATOM   4409  O   VAL A 787      60.837  64.734  85.009  1.00 71.45    -0.271 OA
ATOM   4410  CB  VAL A 787      63.964  63.833  85.745  1.00 77.54     0.029 C 
ATOM   4411  CG1 VAL A 787      63.237  64.229  87.030  1.00 79.08     0.002 C 
ATOM   4412  CG2 VAL A 787      64.460  62.388  85.851  1.00 75.21     0.002 C 
ATOM   4413  N   GLY A 788      62.216  66.320  84.224  1.00 75.52    -0.336 N 
ATOM   4414  HN  GLY A 788      63.180  66.651  84.247  1.00  0.00     0.164 HD
ATOM   4415  CA  GLY A 788      61.156  67.238  83.742  1.00 73.51     0.189 C 
ATOM   4416  C   GLY A 788      60.243  66.563  82.722  1.00 79.10     0.253 C 
ATOM   4417  O   GLY A 788      60.334  66.824  81.524  1.00 76.15    -0.270 OA
ATOM   4418  N   SER A 789      59.360  65.688  83.219  1.00 95.91    -0.337 N 
ATOM   4419  HN  SER A 789      59.102  65.779  84.202  1.00  0.00     0.164 HD
ATOM   4420  CA  SER A 789      58.737  64.604  82.444  1.00 82.77     0.175 C 
ATOM   4421  C   SER A 789      57.668  65.106  81.494  1.00 83.60     0.232 C 
ATOM   4422  O   SER A 789      57.980  65.776  80.513  1.00 83.27    -0.286 OA
ATOM   4423  CB  SER A 789      58.109  63.580  83.380  1.00 87.67     0.168 C 
ATOM   4424  OG  SER A 789      57.821  62.392  82.668  1.00 91.06    -0.380 OA
ATOM   4425  HG  SER A 789      57.429  61.753  83.252  1.00  0.00     0.211 HD
TER    4426      SER A 789 
ATOM   4426  N   SER B 106      44.421 114.398  28.818  1.00 45.55    -0.055 N 
ATOM   4427  HN1 SER B 106      45.046 114.546  28.026  1.00  0.00     0.276 HD
ATOM   4428  HN2 SER B 106      43.822 115.208  28.976  1.00  0.00     0.276 HD
ATOM   4429  HN3 SER B 106      43.702 113.708  28.601  1.00  0.00     0.276 HD
ATOM   4430  CA  SER B 106      45.186 114.023  30.071  1.00 45.18     0.284 C 
ATOM   4431  C   SER B 106      46.055 112.774  29.881  1.00 44.34     0.261 C 
ATOM   4432  O   SER B 106      45.579 111.754  29.359  1.00 48.61    -0.270 OA
ATOM   4433  CB  SER B 106      44.246 113.800  31.262  1.00 46.32     0.177 C 
ATOM   4434  OG  SER B 106      44.106 114.959  32.047  1.00 45.77    -0.380 OA
ATOM   4435  HG  SER B 106      43.524 114.821  32.785  1.00  0.00     0.211 HD
ATOM   4436  N   GLU B 107      47.298 112.839  30.360  1.00 41.56    -0.337 N 
ATOM   4437  HN  GLU B 107      47.590 113.695  30.832  1.00  0.00     0.164 HD
ATOM   4438  CA  GLU B 107      48.269 111.740  30.243  1.00 41.43     0.160 C 
ATOM   4439  C   GLU B 107      48.943 111.423  31.583  1.00 45.11     0.251 C 
ATOM   4440  O   GLU B 107      49.238 112.328  32.382  1.00 40.90    -0.271 OA
ATOM   4441  CB  GLU B 107      49.350 112.070  29.207  1.00 42.19     0.043 C 
ATOM   4442  CG  GLU B 107      48.820 112.141  27.779  1.00 51.30     0.100 C 
ATOM   4443  CD  GLU B 107      49.896 112.450  26.750  1.00 60.21     0.185 C 
ATOM   4444  OE1 GLU B 107      50.938 113.034  27.120  1.00 55.74    -0.647 OA
ATOM   4445  OE2 GLU B 107      49.717 112.068  25.569  1.00 61.80    -0.647 OA
ATOM   4446  N   ILE B 108      49.197 110.132  31.804  1.00 44.21    -0.338 N 
ATOM   4447  HN  ILE B 108      48.748 109.443  31.201  1.00  0.00     0.164 HD
ATOM   4448  CA  ILE B 108      50.083 109.650  32.862  1.00 41.24     0.159 C 
ATOM   4449  C   ILE B 108      51.403 109.175  32.231  1.00 40.21     0.251 C 
ATOM   4450  O   ILE B 108      51.386 108.386  31.275  1.00 44.44    -0.271 OA
ATOM   4451  CB  ILE B 108      49.433 108.445  33.586  1.00 41.46     0.029 C 
ATOM   4452  CG1 ILE B 108      48.061 108.839  34.118  1.00 45.03     0.002 C 
ATOM   4453  CG2 ILE B 108      50.333 107.934  34.731  1.00 44.39     0.002 C 
ATOM   4454  CD1 ILE B 108      47.280 107.666  34.709  1.00 53.01     0.000 C 
ATOM   4455  N   THR B 109      52.538 109.636  32.751  1.00 34.23    -0.336 N 
ATOM   4456  HN  THR B 109      52.514 110.270  33.550  1.00  0.00     0.164 HD
ATOM   4457  CA  THR B 109      53.820 109.231  32.174  1.00 34.70     0.186 C 
ATOM   4458  C   THR B 109      54.727 108.519  33.180  1.00 33.86     0.253 C 
ATOM   4459  O   THR B 109      54.569 108.681  34.397  1.00 31.75    -0.270 OA
ATOM   4460  CB  THR B 109      54.632 110.425  31.632  1.00 35.13     0.140 C 
ATOM   4461  OG1 THR B 109      55.163 111.165  32.734  1.00 38.00    -0.382 OA
ATOM   4462  HG1 THR B 109      55.663 111.900  32.400  1.00  0.00     0.210 HD
ATOM   4463  CG2 THR B 109      53.805 111.342  30.735  1.00 37.02     0.034 C 
ATOM   4464  N   TYR B 110      55.755 107.837  32.655  1.00 35.23    -0.337 N 
ATOM   4465  HN  TYR B 110      55.728 107.597  31.664  1.00  0.00     0.164 HD
ATOM   4466  CA  TYR B 110      56.920 107.421  33.449  1.00 36.36     0.164 C 
ATOM   4467  C   TYR B 110      57.806 108.616  33.830  1.00 36.47     0.251 C 
ATOM   4468  O   TYR B 110      57.670 109.709  33.267  1.00 40.35    -0.271 OA
ATOM   4469  CB  TYR B 110      57.779 106.409  32.688  1.00 36.54     0.058 C 
ATOM   4470  CG  TYR B 110      57.067 105.143  32.296  1.00 35.80    -0.020 A 
ATOM   4471  CD1 TYR B 110      57.002 104.070  33.166  1.00 38.17    -0.002 A 
ATOM   4472  CD2 TYR B 110      56.533 104.980  31.012  1.00 37.24    -0.002 A 
ATOM   4473  CE1 TYR B 110      56.427 102.867  32.801  1.00 35.66     0.024 A 
ATOM   4474  CE2 TYR B 110      55.909 103.756  30.639  1.00 37.00     0.024 A 
ATOM   4475  CZ  TYR B 110      55.904 102.718  31.554  1.00 34.24     0.089 A 
ATOM   4476  OH  TYR B 110      55.358 101.524  31.262  1.00 40.16    -0.359 OA
ATOM   4477  HH  TYR B 110      55.355 100.811  31.890  1.00  0.00     0.218 HD
ATOM   4478  N   SER B 111      58.715 108.393  34.779  1.00 34.55    -0.336 N 
ATOM   4479  HN  SER B 111      58.856 107.442  35.119  1.00  0.00     0.164 HD
ATOM   4480  CA  SER B 111      59.517 109.482  35.347  1.00 37.32     0.189 C 
ATOM   4481  C   SER B 111      60.259 110.251  34.281  1.00 38.55     0.254 C 
ATOM   4482  O   SER B 111      60.711 111.355  34.552  1.00 40.22    -0.270 OA
ATOM   4483  CB  SER B 111      60.541 108.975  36.351  1.00 38.68     0.169 C 
ATOM   4484  OG  SER B 111      61.411 108.053  35.722  1.00 41.78    -0.380 OA
ATOM   4485  HG  SER B 111      62.051 107.736  36.349  1.00  0.00     0.211 HD
ATOM   4486  N   ASP B 112      60.523 109.607  33.145  1.00 39.53    -0.337 N 
ATOM   4487  HN  ASP B 112      60.193 108.649  33.030  1.00  0.00     0.164 HD
ATOM   4488  CA  ASP B 112      61.278 110.241  32.050  1.00 44.11     0.170 C 
ATOM   4489  C   ASP B 112      60.377 110.928  31.043  1.00 49.07     0.252 C 
ATOM   4490  O   ASP B 112      60.870 111.484  30.069  1.00 47.23    -0.271 OA
ATOM   4491  CB  ASP B 112      62.219 109.246  31.326  1.00 47.12     0.129 C 
ATOM   4492  CG  ASP B 112      61.464 108.231  30.421  1.00 54.26     0.188 C 
ATOM   4493  OD1 ASP B 112      60.221 108.117  30.489  1.00 48.31    -0.647 OA
ATOM   4494  OD2 ASP B 112      62.134 107.527  29.631  1.00 51.29    -0.647 OA
ATOM   4495  N   GLY B 113      59.064 110.862  31.258  1.00 44.93    -0.336 N 
ATOM   4496  HN  GLY B 113      58.713 110.293  32.028  1.00  0.00     0.164 HD
ATOM   4497  CA  GLY B 113      58.114 111.587  30.414  1.00 42.73     0.189 C 
ATOM   4498  C   GLY B 113      57.459 110.714  29.354  1.00 43.52     0.253 C 
ATOM   4499  O   GLY B 113      56.531 111.163  28.678  1.00 46.06    -0.270 OA
ATOM   4500  N   THR B 114      57.901 109.464  29.206  1.00 41.39    -0.336 N 
ATOM   4501  HN  THR B 114      58.710 109.139  29.736  1.00  0.00     0.164 HD
ATOM   4502  CA  THR B 114      57.214 108.561  28.275  1.00 47.70     0.186 C 
ATOM   4503  C   THR B 114      55.812 108.238  28.745  1.00 44.94     0.253 C 
ATOM   4504  O   THR B 114      55.626 107.834  29.887  1.00 46.70    -0.270 OA
ATOM   4505  CB  THR B 114      57.941 107.230  28.070  1.00 52.22     0.140 C 
ATOM   4506  OG1 THR B 114      59.344 107.452  28.155  1.00 59.62    -0.382 OA
ATOM   4507  HG1 THR B 114      59.795 106.626  28.028  1.00  0.00     0.210 HD
ATOM   4508  CG2 THR B 114      57.583 106.648  26.695  1.00 49.15     0.034 C 
ATOM   4509  N   VAL B 115      54.854 108.287  27.818  1.00 46.50    -0.337 N 
ATOM   4510  HN  VAL B 115      55.114 108.463  26.848  1.00  0.00     0.164 HD
ATOM   4511  CA  VAL B 115      53.444 108.096  28.149  1.00 43.40     0.159 C 
ATOM   4512  C   VAL B 115      53.133 106.642  28.491  1.00 44.51     0.251 C 
ATOM   4513  O   VAL B 115      53.341 105.740  27.673  1.00 47.46    -0.271 OA
ATOM   4514  CB  VAL B 115      52.495 108.601  27.005  1.00 42.66     0.029 C 
ATOM   4515  CG1 VAL B 115      51.035 108.393  27.390  1.00 38.72     0.002 C 
ATOM   4516  CG2 VAL B 115      52.747 110.067  26.704  1.00 41.59     0.002 C 
ATOM   4517  N   ILE B 116      52.687 106.421  29.724  1.00 43.34    -0.338 N 
ATOM   4518  HN  ILE B 116      52.790 107.161  30.419  1.00  0.00     0.164 HD
ATOM   4519  CA  ILE B 116      52.056 105.168  30.129  1.00 39.96     0.159 C 
ATOM   4520  C   ILE B 116      50.679 105.011  29.491  1.00 49.58     0.251 C 
ATOM   4521  O   ILE B 116      50.376 103.971  28.909  1.00 50.29    -0.271 OA
ATOM   4522  CB  ILE B 116      51.872 105.126  31.662  1.00 37.06     0.029 C 
ATOM   4523  CG1 ILE B 116      53.242 105.176  32.368  1.00 35.95     0.002 C 
ATOM   4524  CG2 ILE B 116      50.968 103.938  32.068  1.00 38.24     0.002 C 
ATOM   4525  CD1 ILE B 116      53.243 105.497  33.880  1.00 28.99     0.000 C 
ATOM   4526  N   ALA B 117      49.849 106.055  29.580  1.00 48.09    -0.338 N 
ATOM   4527  HN  ALA B 117      50.161 106.899  30.060  1.00  0.00     0.164 HD
ATOM   4528  CA  ALA B 117      48.504 106.015  29.005  1.00 50.88     0.159 C 
ATOM   4529  C   ALA B 117      47.894 107.405  28.909  1.00 46.65     0.251 C 
ATOM   4530  O   ALA B 117      48.319 108.329  29.596  1.00 42.41    -0.271 OA
ATOM   4531  CB  ALA B 117      47.578 105.071  29.822  1.00 47.08     0.034 C 
ATOM   4532  N   SER B 118      46.884 107.526  28.060  1.00 49.69    -0.336 N 
ATOM   4533  HN  SER B 118      46.760 106.806  27.348  1.00  0.00     0.164 HD
ATOM   4534  CA  SER B 118      45.940 108.638  28.094  1.00 53.19     0.189 C 
ATOM   4535  C   SER B 118      44.701 108.274  28.905  1.00 54.55     0.253 C 
ATOM   4536  O   SER B 118      44.246 107.129  28.874  1.00 61.49    -0.270 OA
ATOM   4537  CB  SER B 118      45.514 108.972  26.677  1.00 50.85     0.169 C 
ATOM   4538  OG  SER B 118      46.670 109.140  25.892  1.00 60.63    -0.380 OA
ATOM   4539  HG  SER B 118      46.403 109.349  25.005  1.00  0.00     0.211 HD
ATOM   4540  N   ILE B 119      44.136 109.263  29.590  1.00 51.61    -0.337 N 
ATOM   4541  HN  ILE B 119      44.533 110.200  29.517  1.00  0.00     0.164 HD
ATOM   4542  CA  ILE B 119      42.966 109.058  30.445  1.00 51.96     0.159 C 
ATOM   4543  C   ILE B 119      41.689 109.514  29.722  1.00 56.48     0.251 C 
ATOM   4544  O   ILE B 119      41.546 110.674  29.370  1.00 52.62    -0.271 OA
ATOM   4545  CB  ILE B 119      43.049 109.870  31.757  1.00 52.29     0.029 C 
ATOM   4546  CG1 ILE B 119      44.386 109.680  32.490  1.00 45.50     0.002 C 
ATOM   4547  CG2 ILE B 119      41.840 109.556  32.651  1.00 54.23     0.002 C 
ATOM   4548  CD1 ILE B 119      44.904 108.255  32.479  1.00 49.04     0.000 C 
ATOM   4549  N   GLU B 120      40.744 108.608  29.557  1.00 53.58    -0.338 N 
ATOM   4550  HN  GLU B 120      40.898 107.657  29.892  1.00  0.00     0.164 HD
ATOM   4551  CA  GLU B 120      39.497 108.939  28.911  1.00 59.72     0.160 C 
ATOM   4552  C   GLU B 120      38.420 108.567  29.912  1.00 62.05     0.251 C 
ATOM   4553  O   GLU B 120      38.657 107.714  30.769  1.00 68.15    -0.271 OA
ATOM   4554  CB  GLU B 120      39.356 108.075  27.664  1.00 61.27     0.043 C 
ATOM   4555  CG  GLU B 120      39.454 108.836  26.373  1.00 70.35     0.100 C 
ATOM   4556  CD  GLU B 120      38.917 108.039  25.208  1.00 73.27     0.185 C 
ATOM   4557  OE1 GLU B 120      39.368 106.890  25.029  1.00 80.31    -0.647 OA
ATOM   4558  OE2 GLU B 120      38.049 108.553  24.476  1.00 77.84    -0.647 OA
ATOM   4559  N   SER B 121      37.230 109.148  29.786  1.00 58.39    -0.336 N 
ATOM   4560  HN  SER B 121      37.129 109.958  29.174  1.00  0.00     0.164 HD
ATOM   4561  CA  SER B 121      36.055 108.641  30.516  1.00 58.54     0.189 C 
ATOM   4562  C   SER B 121      35.821 107.139  30.290  1.00 56.38     0.254 C 
ATOM   4563  O   SER B 121      36.021 106.651  29.182  1.00 57.70    -0.270 OA
ATOM   4564  CB  SER B 121      34.814 109.421  30.106  1.00 60.03     0.169 C 
ATOM   4565  OG  SER B 121      35.047 110.794  30.306  1.00 58.26    -0.380 OA
ATOM   4566  HG  SER B 121      34.272 111.281  30.050  1.00  0.00     0.211 HD
ATOM   4567  N   ASP B 122      35.376 106.413  31.322  1.00 58.04    -0.337 N 
ATOM   4568  HN  ASP B 122      35.382 106.816  32.259  1.00  0.00     0.164 HD
ATOM   4569  CA  ASP B 122      34.874 105.030  31.125  1.00 64.67     0.170 C 
ATOM   4570  C   ASP B 122      33.668 105.049  30.186  1.00 63.92     0.251 C 
ATOM   4571  O   ASP B 122      32.946 106.050  30.153  1.00 62.70    -0.271 OA
ATOM   4572  CB  ASP B 122      34.452 104.373  32.449  1.00 71.70     0.129 C 
ATOM   4573  CG  ASP B 122      35.457 104.585  33.576  1.00 84.67     0.188 C 
ATOM   4574  OD1 ASP B 122      36.653 104.265  33.405  1.00 78.96    -0.647 OA
ATOM   4575  OD2 ASP B 122      35.033 105.033  34.663  1.00 93.69    -0.647 OA
ATOM   4576  N   LEU B 123      33.486 103.979  29.397  1.00 65.56    -0.338 N 
ATOM   4577  HN  LEU B 123      34.289 103.396  29.162  1.00  0.00     0.164 HD
ATOM   4578  CA  LEU B 123      32.162 103.621  28.860  1.00 69.96     0.159 C 
ATOM   4579  C   LEU B 123      31.329 103.180  30.064  1.00 70.58     0.251 C 
ATOM   4580  O   LEU B 123      31.874 102.964  31.148  1.00 71.33    -0.271 OA
ATOM   4581  CB  LEU B 123      32.217 102.490  27.802  1.00 72.13     0.032 C 
ATOM   4582  CG  LEU B 123      33.479 101.975  27.081  1.00 72.02     0.002 C 
ATOM   4583  CD1 LEU B 123      33.142 100.846  26.122  1.00 69.48     0.000 C 
ATOM   4584  CD2 LEU B 123      34.067 103.110  26.313  1.00 75.88     0.000 C 
ATOM   4585  N   LEU B 124      30.017 103.092  29.897  1.00 72.63    -0.339 N 
ATOM   4586  HN  LEU B 124      29.614 103.289  28.981  1.00  0.00     0.164 HD
ATOM   4587  CA  LEU B 124      29.140 102.718  31.000  1.00 73.52     0.145 C 
ATOM   4588  C   LEU B 124      29.192 101.208  31.243  1.00 74.24     0.229 C 
ATOM   4589  O   LEU B 124      28.934 100.424  30.330  1.00 75.71    -0.286 OA
ATOM   4590  CB  LEU B 124      27.710 103.160  30.711  1.00 73.96     0.030 C 
ATOM   4591  CG  LEU B 124      26.800 103.196  31.932  1.00 74.29     0.002 C 
ATOM   4592  CD1 LEU B 124      27.405 104.077  33.016  1.00 70.42     0.000 C 
ATOM   4593  CD2 LEU B 124      25.380 103.627  31.567  1.00 75.72     0.000 C 
ATOM   4594  N   ASP B 337      47.640  98.284  33.126  1.00 77.95    -0.057 N 
ATOM   4595  HN1 ASP B 337      47.790  97.928  32.182  1.00  0.00     0.276 HD
ATOM   4596  HN2 ASP B 337      48.433  98.828  33.466  1.00  0.00     0.276 HD
ATOM   4597  HN3 ASP B 337      46.937  99.022  33.156  1.00  0.00     0.276 HD
ATOM   4598  CA  ASP B 337      47.314  97.175  34.003  1.00 64.14     0.266 C 
ATOM   4599  C   ASP B 337      47.090  97.707  35.414  1.00 60.92     0.259 C 
ATOM   4600  O   ASP B 337      46.404  98.722  35.642  1.00 54.25    -0.271 OA
ATOM   4601  CB  ASP B 337      48.529  96.245  34.088  1.00 82.91     0.137 C 
ATOM   4602  CG  ASP B 337      48.453  95.081  33.124  1.00 98.25     0.188 C 
ATOM   4603  OD1 ASP B 337      47.327  94.679  32.722  1.00108.38    -0.647 OA
ATOM   4604  OD2 ASP B 337      49.541  94.540  32.815  1.00 83.22    -0.647 OA
ATOM   4605  N   TYR B 338      47.683  96.962  36.352  1.00 51.84    -0.337 N 
ATOM   4606  HN  TYR B 338      47.867  95.986  36.121  1.00  0.00     0.164 HD
ATOM   4607  CA  TYR B 338      48.091  97.421  37.679  1.00 44.42     0.164 C 
ATOM   4608  C   TYR B 338      48.681  98.833  37.587  1.00 39.60     0.251 C 
ATOM   4609  O   TYR B 338      48.261  99.705  38.329  1.00 39.53    -0.271 OA
ATOM   4610  CB  TYR B 338      49.142  96.459  38.272  1.00 38.76     0.058 C 
ATOM   4611  CG  TYR B 338      48.628  95.127  38.763  1.00 38.74    -0.020 A 
ATOM   4612  CD1 TYR B 338      47.618  95.064  39.695  1.00 37.75    -0.002 A 
ATOM   4613  CD2 TYR B 338      49.227  93.925  38.368  1.00 38.41    -0.002 A 
ATOM   4614  CE1 TYR B 338      47.174  93.855  40.187  1.00 42.87     0.024 A 
ATOM   4615  CE2 TYR B 338      48.754  92.663  38.858  1.00 38.97     0.024 A 
ATOM   4616  CZ  TYR B 338      47.752  92.643  39.781  1.00 42.57     0.089 A 
ATOM   4617  OH  TYR B 338      47.268  91.445  40.323  1.00 43.96    -0.359 OA
ATOM   4618  HH  TYR B 338      46.569  91.431  40.967  1.00  0.00     0.218 HD
ATOM   4619  N   LEU B 339      49.588  99.063  36.629  1.00 37.50    -0.338 N 
ATOM   4620  HN  LEU B 339      49.800  98.313  35.971  1.00  0.00     0.164 HD
ATOM   4621  CA  LEU B 339      50.297 100.351  36.480  1.00 35.62     0.159 C 
ATOM   4622  C   LEU B 339      49.334 101.529  36.212  1.00 40.03     0.251 C 
ATOM   4623  O   LEU B 339      49.396 102.583  36.882  1.00 34.29    -0.271 OA
ATOM   4624  CB  LEU B 339      51.367 100.277  35.376  1.00 34.99     0.032 C 
ATOM   4625  CG  LEU B 339      52.240 101.517  35.132  1.00 36.29     0.002 C 
ATOM   4626  CD1 LEU B 339      52.932 102.013  36.375  1.00 35.34     0.000 C 
ATOM   4627  CD2 LEU B 339      53.248 101.266  34.030  1.00 38.93     0.000 C 
ATOM   4628  N   TYR B 340      48.444 101.336  35.241  1.00 40.16    -0.337 N 
ATOM   4629  HN  TYR B 340      48.493 100.487  34.678  1.00  0.00     0.164 HD
ATOM   4630  CA  TYR B 340      47.404 102.314  34.969  1.00 40.10     0.164 C 
ATOM   4631  C   TYR B 340      46.557 102.708  36.222  1.00 43.06     0.251 C 
ATOM   4632  O   TYR B 340      46.466 103.887  36.603  1.00 42.62    -0.271 OA
ATOM   4633  CB  TYR B 340      46.504 101.791  33.855  1.00 47.04     0.058 C 
ATOM   4634  CG  TYR B 340      45.415 102.762  33.514  1.00 47.93    -0.020 A 
ATOM   4635  CD1 TYR B 340      45.672 103.842  32.694  1.00 51.99    -0.002 A 
ATOM   4636  CD2 TYR B 340      44.149 102.640  34.069  1.00 53.14    -0.002 A 
ATOM   4637  CE1 TYR B 340      44.677 104.749  32.373  1.00 49.71     0.024 A 
ATOM   4638  CE2 TYR B 340      43.147 103.545  33.760  1.00 53.30     0.024 A 
ATOM   4639  CZ  TYR B 340      43.424 104.596  32.909  1.00 50.21     0.089 A 
ATOM   4640  OH  TYR B 340      42.461 105.523  32.615  1.00 48.53    -0.359 OA
ATOM   4641  HH  TYR B 340      42.652 106.246  32.029  1.00  0.00     0.218 HD
ATOM   4642  N   PHE B 341      45.963 101.716  36.879  1.00 39.62    -0.337 N 
ATOM   4643  HN  PHE B 341      46.191 100.749  36.648  1.00  0.00     0.164 HD
ATOM   4644  CA  PHE B 341      44.999 101.994  37.916  1.00 41.58     0.164 C 
ATOM   4645  C   PHE B 341      45.659 102.522  39.186  1.00 42.26     0.251 C 
ATOM   4646  O   PHE B 341      45.074 103.331  39.882  1.00 38.36    -0.271 OA
ATOM   4647  CB  PHE B 341      44.165 100.750  38.203  1.00 44.50     0.058 C 
ATOM   4648  CG  PHE B 341      43.412 100.237  37.004  1.00 49.70    -0.020 A 
ATOM   4649  CD1 PHE B 341      42.218 100.824  36.610  1.00 49.52    -0.004 A 
ATOM   4650  CD2 PHE B 341      43.874  99.124  36.297  1.00 57.22    -0.004 A 
ATOM   4651  CE1 PHE B 341      41.487 100.313  35.523  1.00 52.38    -0.000 A 
ATOM   4652  CE2 PHE B 341      43.156  98.611  35.202  1.00 54.78    -0.000 A 
ATOM   4653  CZ  PHE B 341      41.964  99.211  34.816  1.00 54.00     0.000 A 
ATOM   4654  N   THR B 342      46.881 102.073  39.488  1.00 42.25    -0.336 N 
ATOM   4655  HN  THR B 342      47.337 101.407  38.864  1.00  0.00     0.164 HD
ATOM   4656  CA  THR B 342      47.581 102.519  40.699  1.00 40.16     0.186 C 
ATOM   4657  C   THR B 342      47.947 104.016  40.574  1.00 39.46     0.253 C 
ATOM   4658  O   THR B 342      47.608 104.822  41.447  1.00 38.69    -0.270 OA
ATOM   4659  CB  THR B 342      48.874 101.663  40.984  1.00 41.96     0.140 C 
ATOM   4660  OG1 THR B 342      48.508 100.281  41.174  1.00 37.85    -0.382 OA
ATOM   4661  HG1 THR B 342      49.287  99.765  41.346  1.00  0.00     0.210 HD
ATOM   4662  CG2 THR B 342      49.597 102.176  42.220  1.00 33.57     0.034 C 
ATOM   4663  N   THR B 343      48.585 104.373  39.460  1.00 38.33    -0.336 N 
ATOM   4664  HN  THR B 343      48.803 103.654  38.770  1.00  0.00     0.164 HD
ATOM   4665  CA  THR B 343      48.986 105.753  39.186  1.00 37.72     0.186 C 
ATOM   4666  C   THR B 343      47.753 106.676  39.053  1.00 37.95     0.253 C 
ATOM   4667  O   THR B 343      47.724 107.759  39.661  1.00 36.68    -0.270 OA
ATOM   4668  CB  THR B 343      49.951 105.866  37.941  1.00 37.29     0.140 C 
ATOM   4669  OG1 THR B 343      49.266 105.447  36.754  1.00 38.94    -0.382 OA
ATOM   4670  HG1 THR B 343      48.500 105.996  36.636  1.00  0.00     0.210 HD
ATOM   4671  CG2 THR B 343      51.207 104.965  38.134  1.00 38.97     0.034 C 
ATOM   4672  N   LEU B 344      46.732 106.216  38.317  1.00 33.56    -0.337 N 
ATOM   4673  HN  LEU B 344      46.832 105.323  37.834  1.00  0.00     0.164 HD
ATOM   4674  CA  LEU B 344      45.484 106.955  38.187  1.00 38.65     0.159 C 
ATOM   4675  C   LEU B 344      44.870 107.135  39.566  1.00 37.01     0.251 C 
ATOM   4676  O   LEU B 344      44.471 108.245  39.940  1.00 35.15    -0.271 OA
ATOM   4677  CB  LEU B 344      44.488 106.267  37.229  1.00 38.29     0.032 C 
ATOM   4678  CG  LEU B 344      43.174 107.047  37.026  1.00 44.98     0.002 C 
ATOM   4679  CD1 LEU B 344      43.414 108.425  36.424  1.00 47.53     0.000 C 
ATOM   4680  CD2 LEU B 344      42.063 106.289  36.230  1.00 42.84     0.000 C 
ATOM   4681  N   ALA B 345      44.847 106.072  40.361  1.00 35.93    -0.338 N 
ATOM   4682  HN  ALA B 345      45.300 105.200  40.087  1.00  0.00     0.164 HD
ATOM   4683  CA  ALA B 345      44.157 106.189  41.632  1.00 37.30     0.159 C 
ATOM   4684  C   ALA B 345      44.901 107.173  42.524  1.00 35.39     0.251 C 
ATOM   4685  O   ALA B 345      44.279 107.982  43.239  1.00 34.49    -0.271 OA
ATOM   4686  CB  ALA B 345      43.997 104.844  42.292  1.00 35.72     0.034 C 
ATOM   4687  N   GLU B 346      46.228 107.203  42.412  1.00 35.10    -0.338 N 
ATOM   4688  HN  GLU B 346      46.713 106.590  41.757  1.00  0.00     0.164 HD
ATOM   4689  CA  GLU B 346      46.975 108.147  43.261  1.00 39.58     0.160 C 
ATOM   4690  C   GLU B 346      46.975 109.598  42.770  1.00 39.71     0.251 C 
ATOM   4691  O   GLU B 346      46.965 110.526  43.597  1.00 38.32    -0.271 OA
ATOM   4692  CB  GLU B 346      48.405 107.695  43.587  1.00 41.38     0.043 C 
ATOM   4693  CG  GLU B 346      48.605 106.165  43.774  1.00 57.21     0.100 C 
ATOM   4694  CD  GLU B 346      47.903 105.518  45.011  1.00 66.38     0.185 C 
ATOM   4695  OE1 GLU B 346      47.428 106.224  45.937  1.00 65.72    -0.647 OA
ATOM   4696  OE2 GLU B 346      47.805 104.268  45.022  1.00 65.13    -0.647 OA
ATOM   4697  N   ALA B 347      47.034 109.787  41.443  1.00 39.28    -0.338 N 
ATOM   4698  HN  ALA B 347      47.234 108.985  40.846  1.00  0.00     0.164 HD
ATOM   4699  CA  ALA B 347      46.823 111.102  40.808  1.00 39.96     0.159 C 
ATOM   4700  C   ALA B 347      45.500 111.736  41.269  1.00 40.28     0.251 C 
ATOM   4701  O   ALA B 347      45.457 112.929  41.660  1.00 38.23    -0.271 OA
ATOM   4702  CB  ALA B 347      46.852 110.978  39.277  1.00 42.88     0.034 C 
ATOM   4703  N   GLN B 348      44.447 110.914  41.269  1.00 37.66    -0.338 N 
ATOM   4704  HN  GLN B 348      44.581 109.955  40.948  1.00  0.00     0.164 HD
ATOM   4705  CA  GLN B 348      43.111 111.319  41.706  1.00 42.03     0.160 C 
ATOM   4706  C   GLN B 348      43.098 111.727  43.169  1.00 41.73     0.251 C 
ATOM   4707  O   GLN B 348      42.452 112.716  43.550  1.00 38.77    -0.271 OA
ATOM   4708  CB  GLN B 348      42.129 110.177  41.493  1.00 40.28     0.042 C 
ATOM   4709  CG  GLN B 348      41.725 109.970  40.027  1.00 42.00     0.090 C 
ATOM   4710  CD  GLN B 348      40.894 108.722  39.873  1.00 46.38     0.227 C 
ATOM   4711  OE1 GLN B 348      40.778 107.952  40.823  1.00 51.34    -0.273 OA
ATOM   4712  NE2 GLN B 348      40.277 108.527  38.712  1.00 42.68    -0.369 N 
ATOM   4713 1HE2 GLN B 348      39.715 107.682  38.608  1.00  0.00     0.159 HD
ATOM   4714 2HE2 GLN B 348      40.373 109.166  37.923  1.00  0.00     0.159 HD
ATOM   4715  N   GLU B 349      43.856 110.996  43.984  1.00 40.30    -0.338 N 
ATOM   4716  HN  GLU B 349      44.376 110.193  43.631  1.00  0.00     0.164 HD
ATOM   4717  CA  GLU B 349      43.926 111.364  45.380  1.00 49.81     0.160 C 
ATOM   4718  C   GLU B 349      44.588 112.754  45.539  1.00 49.26     0.251 C 
ATOM   4719  O   GLU B 349      44.069 113.615  46.257  1.00 46.57    -0.271 OA
ATOM   4720  CB  GLU B 349      44.565 110.249  46.223  1.00 47.92     0.043 C 
ATOM   4721  CG  GLU B 349      45.137 110.725  47.554  1.00 76.25     0.100 C 
ATOM   4722  CD  GLU B 349      44.148 110.600  48.710  1.00 87.15     0.185 C 
ATOM   4723  OE1 GLU B 349      43.878 109.440  49.092  1.00 93.47    -0.647 OA
ATOM   4724  OE2 GLU B 349      43.666 111.643  49.243  1.00 79.19    -0.647 OA
ATOM   4725  N   ARG B 350      45.654 113.009  44.770  1.00 45.86    -0.338 N 
ATOM   4726  HN  ARG B 350      46.022 112.262  44.181  1.00  0.00     0.164 HD
ATOM   4727  CA  ARG B 350      46.319 114.331  44.741  1.00 42.23     0.159 C 
ATOM   4728  C   ARG B 350      45.436 115.450  44.180  1.00 44.76     0.251 C 
ATOM   4729  O   ARG B 350      45.518 116.598  44.628  1.00 42.96    -0.271 OA
ATOM   4730  CB  ARG B 350      47.643 114.270  43.960  1.00 43.80     0.034 C 
ATOM   4731  CG  ARG B 350      48.760 113.555  44.711  1.00 53.87     0.027 C 
ATOM   4732  CD  ARG B 350      48.820 114.105  46.103  1.00 57.93     0.116 C 
ATOM   4733  NE  ARG B 350      49.762 113.370  46.922  1.00 79.85    -0.212 N 
ATOM   4734  HE  ARG B 350      50.755 113.580  46.819  1.00  0.00     0.178 HD
ATOM   4735  CZ  ARG B 350      49.408 112.440  47.798  1.00 90.92     0.666 C 
ATOM   4736  NH1 ARG B 350      48.123 112.122  47.965  1.00 66.07    -0.235 N 
ATOM   4737 1HH1 ARG B 350      47.401 112.584  47.413  1.00  0.00     0.174 HD
ATOM   4738 2HH1 ARG B 350      47.851 111.406  48.639  1.00  0.00     0.174 HD
ATOM   4739  NH2 ARG B 350      50.347 111.839  48.516  1.00101.03    -0.235 N 
ATOM   4740 1HH2 ARG B 350      51.329 112.082  48.388  1.00  0.00     0.174 HD
ATOM   4741 2HH2 ARG B 350      50.075 111.123  49.190  1.00  0.00     0.174 HD
ATOM   4742  N   MET B 351      44.595 115.133  43.196  1.00 44.10    -0.337 N 
ATOM   4743  HN  MET B 351      44.593 114.189  42.810  1.00  0.00     0.164 HD
ATOM   4744  CA  MET B 351      43.675 116.141  42.670  1.00 40.39     0.160 C 
ATOM   4745  C   MET B 351      42.554 116.418  43.684  1.00 40.14     0.251 C 
ATOM   4746  O   MET B 351      42.201 117.575  43.957  1.00 39.89    -0.271 OA
ATOM   4747  CB  MET B 351      43.130 115.715  41.300  1.00 41.83     0.043 C 
ATOM   4748  CG  MET B 351      42.174 116.728  40.659  1.00 45.12     0.060 C 
ATOM   4749  SD  MET B 351      43.031 118.146  39.914  1.00 54.41    -0.139 SA
ATOM   4750  CE  MET B 351      44.081 117.328  38.710  1.00 60.64     0.069 C 
ATOM   4751  N   TYR B 352      42.072 115.359  44.322  1.00 40.18    -0.337 N 
ATOM   4752  HN  TYR B 352      42.345 114.424  44.020  1.00  0.00     0.164 HD
ATOM   4753  CA  TYR B 352      41.162 115.512  45.443  1.00 45.52     0.164 C 
ATOM   4754  C   TYR B 352      41.707 116.557  46.435  1.00 46.46     0.251 C 
ATOM   4755  O   TYR B 352      41.014 117.518  46.760  1.00 45.34    -0.271 OA
ATOM   4756  CB  TYR B 352      40.950 114.165  46.137  1.00 47.10     0.058 C 
ATOM   4757  CG  TYR B 352      40.165 114.255  47.429  1.00 57.38    -0.020 A 
ATOM   4758  CD1 TYR B 352      40.801 114.448  48.663  1.00 62.10    -0.002 A 
ATOM   4759  CD2 TYR B 352      38.785 114.114  47.422  1.00 56.95    -0.002 A 
ATOM   4760  CE1 TYR B 352      40.055 114.539  49.853  1.00 62.41     0.024 A 
ATOM   4761  CE2 TYR B 352      38.040 114.219  48.583  1.00 66.15     0.024 A 
ATOM   4762  CZ  TYR B 352      38.671 114.424  49.791  1.00 67.17     0.089 A 
ATOM   4763  OH  TYR B 352      37.883 114.485  50.915  1.00 71.74    -0.359 OA
ATOM   4764  HH  TYR B 352      38.318 114.626  51.748  1.00  0.00     0.218 HD
ATOM   4765  N   ASP B 353      42.945 116.362  46.909  1.00 48.20    -0.337 N 
ATOM   4766  HN  ASP B 353      43.493 115.574  46.562  1.00  0.00     0.164 HD
ATOM   4767  CA  ASP B 353      43.537 117.264  47.925  1.00 52.33     0.170 C 
ATOM   4768  C   ASP B 353      43.509 118.699  47.419  1.00 50.94     0.252 C 
ATOM   4769  O   ASP B 353      43.122 119.626  48.144  1.00 58.18    -0.271 OA
ATOM   4770  CB  ASP B 353      44.992 116.870  48.259  1.00 51.96     0.129 C 
ATOM   4771  CG  ASP B 353      45.102 115.527  48.988  1.00 52.20     0.188 C 
ATOM   4772  OD1 ASP B 353      44.157 115.126  49.709  1.00 52.99    -0.647 OA
ATOM   4773  OD2 ASP B 353      46.155 114.866  48.839  1.00 58.40    -0.647 OA
ATOM   4774  N   TYR B 354      43.906 118.868  46.158  1.00 49.23    -0.337 N 
ATOM   4775  HN  TYR B 354      44.105 118.041  45.595  1.00  0.00     0.164 HD
ATOM   4776  CA  TYR B 354      44.071 120.198  45.541  1.00 51.26     0.164 C 
ATOM   4777  C   TYR B 354      42.737 120.943  45.307  1.00 55.72     0.251 C 
ATOM   4778  O   TYR B 354      42.658 122.183  45.431  1.00 50.94    -0.271 OA
ATOM   4779  CB  TYR B 354      44.817 120.044  44.213  1.00 47.90     0.058 C 
ATOM   4780  CG  TYR B 354      44.588 121.179  43.269  1.00 48.25    -0.020 A 
ATOM   4781  CD1 TYR B 354      45.293 122.370  43.399  1.00 46.96    -0.002 A 
ATOM   4782  CD2 TYR B 354      43.642 121.069  42.241  1.00 47.33    -0.002 A 
ATOM   4783  CE1 TYR B 354      45.054 123.423  42.546  1.00 51.52     0.024 A 
ATOM   4784  CE2 TYR B 354      43.389 122.112  41.397  1.00 47.18     0.024 A 
ATOM   4785  CZ  TYR B 354      44.094 123.287  41.545  1.00 50.48     0.089 A 
ATOM   4786  OH  TYR B 354      43.882 124.295  40.650  1.00 54.63    -0.359 OA
ATOM   4787  HH  TYR B 354      44.368 125.105  40.752  1.00  0.00     0.218 HD
ATOM   4788  N   LEU B 355      41.705 120.188  44.928  1.00 50.86    -0.338 N 
ATOM   4789  HN  LEU B 355      41.849 119.196  44.738  1.00  0.00     0.164 HD
ATOM   4790  CA  LEU B 355      40.371 120.763  44.781  1.00 55.87     0.159 C 
ATOM   4791  C   LEU B 355      39.741 121.163  46.129  1.00 57.07     0.251 C 
ATOM   4792  O   LEU B 355      39.175 122.260  46.254  1.00 54.21    -0.271 OA
ATOM   4793  CB  LEU B 355      39.458 119.825  43.995  1.00 51.63     0.032 C 
ATOM   4794  CG  LEU B 355      39.878 119.585  42.534  1.00 53.18     0.002 C 
ATOM   4795  CD1 LEU B 355      39.065 118.457  41.902  1.00 48.31     0.000 C 
ATOM   4796  CD2 LEU B 355      39.812 120.868  41.686  1.00 45.83     0.000 C 
ATOM   4797  N   ALA B 356      39.873 120.301  47.142  1.00 58.71    -0.338 N 
ATOM   4798  HN  ALA B 356      40.317 119.396  46.989  1.00  0.00     0.164 HD
ATOM   4799  CA  ALA B 356      39.379 120.659  48.470  1.00 64.78     0.159 C 
ATOM   4800  C   ALA B 356      40.097 121.933  48.912  1.00 67.50     0.251 C 
ATOM   4801  O   ALA B 356      39.450 122.918  49.282  1.00 66.86    -0.271 OA
ATOM   4802  CB  ALA B 356      39.584 119.536  49.459  1.00 57.87     0.034 C 
ATOM   4803  N   GLN B 357      41.423 121.936  48.749  1.00 66.07    -0.338 N 
ATOM   4804  HN  GLN B 357      41.875 121.070  48.455  1.00  0.00     0.164 HD
ATOM   4805  CA  GLN B 357      42.262 123.113  48.969  1.00 66.79     0.160 C 
ATOM   4806  C   GLN B 357      41.707 124.363  48.269  1.00 61.90     0.251 C 
ATOM   4807  O   GLN B 357      41.399 125.370  48.906  1.00 61.53    -0.271 OA
ATOM   4808  CB  GLN B 357      43.685 122.824  48.464  1.00 77.15     0.042 C 
ATOM   4809  CG  GLN B 357      44.766 123.789  48.948  1.00 90.99     0.090 C 
ATOM   4810  CD  GLN B 357      44.462 124.363  50.320  1.00103.41     0.227 C 
ATOM   4811  OE1 GLN B 357      44.684 123.716  51.344  1.00106.28    -0.273 OA
ATOM   4812  NE2 GLN B 357      43.926 125.577  50.345  1.00107.81    -0.369 N 
ATOM   4813 1HE2 GLN B 357      43.742 126.113  49.497  1.00  0.00     0.159 HD
ATOM   4814 2HE2 GLN B 357      43.722 125.963  51.267  1.00  0.00     0.159 HD
ATOM   4815  N   ARG B 358      41.633 124.305  46.947  1.00 60.99    -0.338 N 
ATOM   4816  HN  ARG B 358      41.826 123.421  46.475  1.00  0.00     0.164 HD
ATOM   4817  CA  ARG B 358      41.284 125.470  46.156  1.00 60.24     0.159 C 
ATOM   4818  C   ARG B 358      39.931 126.009  46.598  1.00 64.73     0.251 C 
ATOM   4819  O   ARG B 358      39.687 127.207  46.512  1.00 67.26    -0.271 OA
ATOM   4820  CB  ARG B 358      41.240 125.100  44.681  1.00 56.60     0.034 C 
ATOM   4821  CG  ARG B 358      41.522 126.236  43.725  1.00 59.10     0.027 C 
ATOM   4822  CD  ARG B 358      40.702 126.057  42.462  1.00 57.33     0.116 C 
ATOM   4823  NE  ARG B 358      39.636 125.087  42.702  1.00 65.92    -0.212 N 
ATOM   4824  HE  ARG B 358      39.362 124.913  43.669  1.00  0.00     0.178 HD
ATOM   4825  CZ  ARG B 358      39.000 124.417  41.751  1.00 62.78     0.666 C 
ATOM   4826  NH1 ARG B 358      39.328 124.605  40.477  1.00 67.95    -0.235 N 
ATOM   4827 1HH1 ARG B 358      40.065 125.264  40.227  1.00  0.00     0.174 HD
ATOM   4828 2HH1 ARG B 358      38.839 124.090  39.745  1.00  0.00     0.174 HD
ATOM   4829  NH2 ARG B 358      38.040 123.559  42.076  1.00 59.79    -0.235 N 
ATOM   4830 1HH2 ARG B 358      37.788 123.415  43.054  1.00  0.00     0.174 HD
ATOM   4831 2HH2 ARG B 358      37.551 123.044  41.344  1.00  0.00     0.174 HD
ATOM   4832  N   ASP B 359      39.050 125.120  47.059  1.00 66.25    -0.337 N 
ATOM   4833  HN  ASP B 359      39.306 124.133  47.078  1.00  0.00     0.164 HD
ATOM   4834  CA  ASP B 359      37.726 125.522  47.538  1.00 68.50     0.170 C 
ATOM   4835  C   ASP B 359      37.639 125.796  49.040  1.00 76.34     0.252 C 
ATOM   4836  O   ASP B 359      36.558 126.102  49.546  1.00 77.08    -0.271 OA
ATOM   4837  CB  ASP B 359      36.672 124.487  47.163  1.00 65.22     0.129 C 
ATOM   4838  CG  ASP B 359      36.423 124.426  45.679  1.00 65.45     0.188 C 
ATOM   4839  OD1 ASP B 359      37.059 125.199  44.935  1.00 65.52    -0.647 OA
ATOM   4840  OD2 ASP B 359      35.609 123.581  45.252  1.00 61.30    -0.647 OA
ATOM   4841  N   ASN B 360      38.761 125.688  49.750  1.00 72.27    -0.337 N 
ATOM   4842  HN  ASN B 360      39.607 125.348  49.292  1.00  0.00     0.164 HD
ATOM   4843  CA  ASN B 360      38.815 126.045  51.177  1.00 81.70     0.169 C 
ATOM   4844  C   ASN B 360      37.954 125.166  52.074  1.00 79.94     0.251 C 
ATOM   4845  O   ASN B 360      37.597 125.577  53.175  1.00 82.83    -0.271 OA
ATOM   4846  CB  ASN B 360      38.420 127.514  51.414  1.00 77.63     0.119 C 
ATOM   4847  CG  ASN B 360      39.425 128.495  50.833  1.00 80.99     0.230 C 
ATOM   4848  OD1 ASN B 360      39.174 129.111  49.794  1.00 87.79    -0.273 OA
ATOM   4849  ND2 ASN B 360      40.553 128.673  51.521  1.00 86.61    -0.369 N 
ATOM   4850 1HD2 ASN B 360      41.227 129.331  51.131  1.00  0.00     0.159 HD
ATOM   4851 2HD2 ASN B 360      40.761 128.164  52.380  1.00  0.00     0.159 HD
ATOM   4852  N   VAL B 361      37.587 123.983  51.592  1.00 76.37    -0.338 N 
ATOM   4853  HN  VAL B 361      37.796 123.753  50.620  1.00  0.00     0.164 HD
ATOM   4854  CA  VAL B 361      36.889 123.003  52.427  1.00 79.44     0.159 C 
ATOM   4855  C   VAL B 361      37.771 122.641  53.632  1.00 87.89     0.251 C 
ATOM   4856  O   VAL B 361      38.914 122.240  53.450  1.00 93.39    -0.271 OA
ATOM   4857  CB  VAL B 361      36.535 121.717  51.621  1.00 73.98     0.029 C 
ATOM   4858  CG1 VAL B 361      35.673 120.784  52.444  1.00 74.09     0.002 C 
ATOM   4859  CG2 VAL B 361      35.824 122.068  50.320  1.00 69.14     0.002 C 
ATOM   4860  N   SER B 362      37.260 122.813  54.854  1.00 97.74    -0.336 N 
ATOM   4861  HN  SER B 362      36.331 123.222  54.953  1.00  0.00     0.164 HD
ATOM   4862  CA  SER B 362      38.010 122.424  56.066  1.00103.23     0.189 C 
ATOM   4863  C   SER B 362      38.071 120.903  56.234  1.00112.37     0.253 C 
ATOM   4864  O   SER B 362      37.149 120.200  55.829  1.00118.11    -0.270 OA
ATOM   4865  CB  SER B 362      37.412 123.063  57.323  1.00100.47     0.169 C 
ATOM   4866  OG  SER B 362      36.090 123.520  57.088  1.00100.84    -0.380 OA
ATOM   4867  HG  SER B 362      35.719 123.916  57.868  1.00  0.00     0.211 HD
ATOM   4868  N   ALA B 363      39.159 120.400  56.821  1.00122.71    -0.337 N 
ATOM   4869  HN  ALA B 363      39.895 121.037  57.126  1.00  0.00     0.164 HD
ATOM   4870  CA  ALA B 363      39.331 118.955  57.043  1.00117.48     0.159 C 
ATOM   4871  C   ALA B 363      38.321 118.407  58.056  1.00118.28     0.251 C 
ATOM   4872  O   ALA B 363      38.238 117.192  58.260  1.00128.26    -0.271 OA
ATOM   4873  CB  ALA B 363      40.775 118.620  57.468  1.00 88.58     0.034 C 
ATOM   4874  N   LYS B 364      37.551 119.305  58.675  1.00114.52    -0.338 N 
ATOM   4875  HN  LYS B 364      37.786 120.295  58.607  1.00  0.00     0.164 HD
ATOM   4876  CA  LYS B 364      36.380 118.899  59.447  1.00112.02     0.159 C 
ATOM   4877  C   LYS B 364      35.129 118.852  58.572  1.00107.32     0.251 C 
ATOM   4878  O   LYS B 364      34.483 117.803  58.486  1.00106.07    -0.271 OA
ATOM   4879  CB  LYS B 364      36.194 119.737  60.729  1.00111.37     0.032 C 
ATOM   4880  CG  LYS B 364      35.610 121.119  60.540  1.00108.17     0.004 C 
ATOM   4881  CD  LYS B 364      34.695 121.461  61.712  1.00109.47     0.032 C 
ATOM   4882  CE  LYS B 364      33.261 121.683  61.247  1.00108.80     0.206 C 
ATOM   4883  NZ  LYS B 364      33.212 122.420  59.944  1.00104.92    -0.064 N 
ATOM   4884  HZ1 LYS B 364      32.252 122.569  59.633  1.00  0.00     0.275 HD
ATOM   4885  HZ2 LYS B 364      33.767 121.950  59.229  1.00  0.00     0.275 HD
ATOM   4886  HZ3 LYS B 364      33.728 123.298  59.993  1.00  0.00     0.275 HD
ATOM   4887  N   GLU B 365      34.850 119.946  57.857  1.00 99.78    -0.338 N 
ATOM   4888  HN  GLU B 365      35.262 120.835  58.140  1.00  0.00     0.164 HD
ATOM   4889  CA  GLU B 365      33.968 119.917  56.674  1.00 93.18     0.160 C 
ATOM   4890  C   GLU B 365      34.246 118.703  55.781  1.00 89.48     0.251 C 
ATOM   4891  O   GLU B 365      33.347 118.189  55.116  1.00 83.03    -0.271 OA
ATOM   4892  CB  GLU B 365      34.174 121.171  55.824  1.00 92.19     0.043 C 
ATOM   4893  CG  GLU B 365      33.399 122.393  56.238  1.00 99.38     0.100 C 
ATOM   4894  CD  GLU B 365      33.474 123.483  55.183  1.00105.83     0.185 C 
ATOM   4895  OE1 GLU B 365      34.368 123.410  54.311  1.00 98.62    -0.647 OA
ATOM   4896  OE2 GLU B 365      32.635 124.405  55.214  1.00106.57    -0.647 OA
ATOM   4897  N   LEU B 366      35.513 118.298  55.724  1.00 86.93    -0.338 N 
ATOM   4898  HN  LEU B 366      36.204 118.757  56.318  1.00  0.00     0.164 HD
ATOM   4899  CA  LEU B 366      35.947 117.224  54.844  1.00 87.89     0.159 C 
ATOM   4900  C   LEU B 366      35.748 115.871  55.507  1.00 92.37     0.251 C 
ATOM   4901  O   LEU B 366      36.029 114.840  54.901  1.00 85.71    -0.271 OA
ATOM   4902  CB  LEU B 366      37.423 117.394  54.457  1.00 84.31     0.032 C 
ATOM   4903  CG  LEU B 366      37.794 118.159  53.179  1.00 86.32     0.002 C 
ATOM   4904  CD1 LEU B 366      39.307 118.254  53.050  1.00 90.05     0.000 C 
ATOM   4905  CD2 LEU B 366      37.179 117.543  51.915  1.00 80.46     0.000 C 
ATOM   4906  N   LYS B 367      35.296 115.864  56.757  1.00 97.40    -0.338 N 
ATOM   4907  HN  LYS B 367      35.217 116.737  57.279  1.00  0.00     0.164 HD
ATOM   4908  CA  LYS B 367      34.914 114.599  57.378  1.00106.43     0.159 C 
ATOM   4909  C   LYS B 367      33.470 114.258  57.027  1.00106.35     0.251 C 
ATOM   4910  O   LYS B 367      33.058 113.098  57.129  1.00110.94    -0.271 OA
ATOM   4911  CB  LYS B 367      35.158 114.596  58.892  1.00108.09     0.032 C 
ATOM   4912  CG  LYS B 367      36.092 113.463  59.342  1.00109.52     0.004 C 
ATOM   4913  CD  LYS B 367      36.858 113.821  60.607  1.00118.43     0.032 C 
ATOM   4914  CE  LYS B 367      38.087 114.661  60.279  1.00119.98     0.206 C 
ATOM   4915  NZ  LYS B 367      38.135 115.905  61.114  1.00118.91    -0.064 N 
ATOM   4916  HZ1 LYS B 367      38.957 116.467  60.895  1.00  0.00     0.275 HD
ATOM   4917  HZ2 LYS B 367      38.083 115.690  62.110  1.00  0.00     0.275 HD
ATOM   4918  HZ3 LYS B 367      37.276 116.448  61.026  1.00  0.00     0.275 HD
ATOM   4919  N   ASN B 368      32.745 115.263  56.531  1.00100.20    -0.337 N 
ATOM   4920  HN  ASN B 368      33.139 116.203  56.562  1.00  0.00     0.164 HD
ATOM   4921  CA  ASN B 368      31.409 115.088  55.943  1.00 94.70     0.169 C 
ATOM   4922  C   ASN B 368      31.421 114.136  54.742  1.00100.32     0.251 C 
ATOM   4923  O   ASN B 368      32.203 114.303  53.793  1.00 82.13    -0.271 OA
ATOM   4924  CB  ASN B 368      30.825 116.451  55.550  1.00 94.80     0.119 C 
ATOM   4925  CG  ASN B 368      29.427 116.353  54.964  1.00 94.72     0.230 C 
ATOM   4926  OD1 ASN B 368      29.248 116.429  53.751  1.00 96.03    -0.273 OA
ATOM   4927  ND2 ASN B 368      28.425 116.254  55.830  1.00 94.72    -0.369 N 
ATOM   4928 1HD2 ASN B 368      28.574 116.191  56.837  1.00  0.00     0.159 HD
ATOM   4929 2HD2 ASN B 368      27.486 116.188  55.437  1.00  0.00     0.159 HD
ATOM   4930  N   GLU B 369      30.543 113.140  54.794  1.00 99.92    -0.337 N 
ATOM   4931  HN  GLU B 369      29.716 113.238  55.384  1.00  0.00     0.164 HD
ATOM   4932  CA  GLU B 369      30.727 111.915  54.035  1.00 91.78     0.160 C 
ATOM   4933  C   GLU B 369      30.234 112.040  52.587  1.00 88.34     0.251 C 
ATOM   4934  O   GLU B 369      30.876 111.562  51.654  1.00 86.64    -0.271 OA
ATOM   4935  CB  GLU B 369      30.047 110.763  54.762  1.00 96.84     0.043 C 
ATOM   4936  CG  GLU B 369      31.000 109.642  55.123  1.00109.52     0.100 C 
ATOM   4937  CD  GLU B 369      30.874 108.487  54.145  1.00125.53     0.185 C 
ATOM   4938  OE1 GLU B 369      29.755 108.354  53.566  1.00143.59    -0.647 OA
ATOM   4939  OE2 GLU B 369      31.910 107.744  53.859  1.00132.47    -0.647 OA
ATOM   4940  N   ALA B 370      29.103 112.703  52.398  1.00 87.75    -0.338 N 
ATOM   4941  HN  ALA B 370      28.525 112.946  53.203  1.00  0.00     0.164 HD
ATOM   4942  CA  ALA B 370      28.670 113.090  51.069  1.00 85.60     0.159 C 
ATOM   4943  C   ALA B 370      29.672 114.069  50.473  1.00 91.89     0.251 C 
ATOM   4944  O   ALA B 370      29.756 114.220  49.255  1.00 91.32    -0.271 OA
ATOM   4945  CB  ALA B 370      27.293 113.722  51.125  1.00 88.12     0.034 C 
ATOM   4946  N   THR B 371      30.441 114.731  51.330  1.00 92.85    -0.336 N 
ATOM   4947  HN  THR B 371      30.279 114.635  52.332  1.00  0.00     0.164 HD
ATOM   4948  CA  THR B 371      31.516 115.594  50.851  1.00 85.86     0.186 C 
ATOM   4949  C   THR B 371      32.768 114.867  50.311  1.00 77.12     0.253 C 
ATOM   4950  O   THR B 371      33.395 115.353  49.370  1.00 69.47    -0.270 OA
ATOM   4951  CB  THR B 371      31.877 116.682  51.873  1.00 85.29     0.140 C 
ATOM   4952  OG1 THR B 371      31.320 117.923  51.434  1.00 87.44    -0.382 OA
ATOM   4953  HG1 THR B 371      30.378 117.824  51.357  1.00  0.00     0.210 HD
ATOM   4954  CG2 THR B 371      33.389 116.841  51.996  1.00 90.52     0.034 C 
ATOM   4955  N   GLN B 372      33.119 113.713  50.892  1.00 81.95    -0.337 N 
ATOM   4956  HN  GLN B 372      32.678 113.450  51.773  1.00  0.00     0.164 HD
ATOM   4957  CA  GLN B 372      34.127 112.807  50.297  1.00 79.38     0.160 C 
ATOM   4958  C   GLN B 372      33.731 112.508  48.859  1.00 76.69     0.251 C 
ATOM   4959  O   GLN B 372      34.541 112.648  47.924  1.00 66.06    -0.271 OA
[truncated: 316,750 more chars]
